# Supplementary material for: An analysis of the spatial association between deforestation and agricultural field sizes in the tropics and subtropics
Source: PLoS One. 2019 Jan 30;14(1):e0209918. doi: 10.1371/journal.pone.0209918 (PMC6353091; doi:10.1371/journal.pone.0209918)
Supplement: S1 Table — (CSV) [file pone.0209918.s002.csv]

POINTID	countryName	Subregion	Region	AgriculturalRent	AgriculturalValue	TransportationCost	AgriculturalRentMean	AgriculturalValueMean	TransportationCostMean	fieldSize	TimeToTravelToNearestCity	PopulationDensity	ProtectedArea	cattle	country	X	Y	cropType	FieldSizeCategorical
1	United States	Northern America	Americas	1006.777313	1009.1528	2.375487898	1035.415959	1039.408119	3.992160547	35	12	723.438	0	0	199	-86.10025523	39.95801446	soybean	large
2	United States	Northern America	Americas	739.9304282	973.2464379	233.3160097	835.2393705	1071.218281	235.9789107	36	539	9.38464	0	8.67812	199	-80.35027816	39.95801446	maize	large
3	Portugal	Southern Europe	Europe	934.0944034	944.7789429	10.68453943	1064.302831	1074.229691	9.926860695	20	36	70.4548	0	6.54973	152	-8.683897303	39.95801446	maize	medium
4	Portugal	Southern Europe	Europe	768.3262275	828.162792	59.8365645	927.8656595	984.5062901	56.6406306	19	230	65.0787	0	11.1868	152	-8.350565299	39.95801446	maize	small
5	Portugal	Southern Europe	Europe	500.4715392	526.7834473	26.31190815	547.2867022	572.893076	25.60637388	15	159	11.6659	0	12.1559	152	-6.933904282	39.95801446	maize	small
6	Spain	Southern Europe	Europe	1182.532783	1255.678492	73.14570987	901.4722979	957.2276262	55.75532828	29	221	12.3369	1	13.8751	171	-5.850575269	39.95801446	wheat	medium
7	Spain	Southern Europe	Europe	1422.791749	1549.394084	126.6023354	1422.791749	1549.394084	126.6023354	23	310	2.5097	0	0.766601	171	-1.517259217	39.95801446	wheat	medium
8	Spain	Southern Europe	Europe	0	0	0	283.2806869	283.8042949	0.523608073	15	7	720.511	0	0	171	-0.1005982	39.95801446	rice	small
9	Turkey	Western Asia	Asia	1958.75529	1999.460339	40.70504874	1828.186351	1864.868939	36.68258857	23	162	30.506	0	64.8	192	27.31595913	39.95801446	wheat	medium
10	Turkey	Western Asia	Asia	1795.94466	1826.938702	30.99404185	1679.868416	1707.88705	28.01863389	20	135	40.6666	0	60.7	192	27.64929113	39.95801446	wheat	medium
11	Turkey	Western Asia	Asia	2109.495148	2135.526527	26.03137901	1999.559181	2023.480656	23.92147501	17	97	54.4332	0	19.3	192	29.73261616	39.95801446	wheat	small
12	Turkey	Western Asia	Asia	2077.266542	2095.701748	18.43520564	2092.361981	2110.548713	18.18673223	16	70	22.5465	0	21.1	192	29.98261516	39.95801446	wheat	small
13	Turkey	Western Asia	Asia	1789.563904	1795.430178	5.866273936	1792.665888	1798.497059	5.831171111	27	26	1800.27	0	2.1	192	32.9826032	39.95801446	wheat	medium
14	Turkey	Western Asia	Asia	809.333975	864.4080529	55.07407786	807.2552889	861.8046217	54.54933274	23	507	26.3364	0	22	192	42.81589732	39.95801446	wheat	medium
15	Uzbekistan	Central Asia	Asia	NA	NA	NA	NA	NA	NA	29	123	259.236	0	60.6	201	66.5658026	39.95801446	cotton	medium
16	Uzbekistan	Central Asia	Asia	NA	NA	NA	NA	NA	NA	29	91	218.944	0	58.8	201	66.6491356	39.95801446	cotton	medium
17	Korea, Peoples Republic of	Eastern Asia	Asia	NA	NA	NA	NA	NA	NA	14	108	133.103	0	6	102	127.2322273	39.95801446	rice	small
18	Korea, Peoples Republic of	Eastern Asia	Asia	NA	NA	NA	NA	NA	NA	15	400	658.844	0	9.2	102	127.7322253	39.95801446	rice	small
19	Japan	Eastern Asia	Asia	0	0	0	649.3364533	650.4170763	1.334123961	23	57	48.3932	0	29.5	96	141.1488385	39.95801446	rice	medium
20	United States	Northern America	Americas	534.281268	567.191903	32.91063496	390.8683299	410.5193189	19.65098903	37	175	0.371673	0	23.6109	199	-122.2667777	39.87468146	wheat	large
21	United States	Northern America	Americas	207.3923877	228.1996982	20.80731059	175.4858665	193.0920524	17.60618589	28	275	0	0	11.2958	199	-111.9334855	39.87468146	wheat	medium
22	United States	Northern America	Americas	305.1605936	332.8623	27.70170637	254.3004947	277.38525	23.0847553	28	251	0	0	10.1273	199	-111.6001535	39.87468146	wheat	medium
23	United States	Northern America	Americas	185.8245527	197.3404271	11.51587447	185.8245527	197.3404271	11.51587447	28	176	0.0863632	0	19.2808	199	-110.9334895	39.87468146	wheat	medium
24	United States	Northern America	Americas	1008.230083	1018.650522	10.42043863	1018.757469	1026.588154	7.830685071	30	23	102.39	0	25.6501	199	-82.76693519	39.87468146	maize	large
25	United States	Northern America	Americas	982.2595986	1005.515055	23.25545673	1003.005219	1024.400722	21.39550301	27	52	33.9829	0	12.4672	199	-79.85028016	39.87468146	maize	medium
26	United States	Northern America	Americas	1005.246828	1048.621339	43.37451102	1040.350581	1075.692421	35.34184001	23	93	82.9093	0	61.4444	199	-76.76695912	39.87468146	maize	medium
27	Portugal	Southern Europe	Europe	874.6888156	885.2564011	10.56758555	890.0101437	899.5856156	9.575471876	21	38	133.247	0	5.09835	152	-8.683897303	39.87468146	maize	medium
28	Portugal	Southern Europe	Europe	665.6712599	686.3704283	20.69916837	554.7260499	571.9753569	17.24930698	17	96	63.1969	0	16.24	152	-8.100566296	39.87468146	maize	small
29	Spain	Southern Europe	Europe	947.0180479	950.2742431	3.256195262	845.1623908	847.9269602	2.764569409	31	13	20.2292	0	6.64596	171	-4.183915249	39.87468146	wheat	large
30	Greece	Southern Europe	Europe	627.5636822	650.6079772	23.04429494	934.2372433	957.6109406	23.17232965	17	139	2.42159	1	0	71	20.81598505	39.87468146	maize	small
31	Greece	Southern Europe	Europe	530.3473715	531.2299514	0.882579888	840.1841619	845.6353713	5.451209332	20	38	19.4493	0	0	71	22.73264407	39.87468146	cotton	medium
32	Turkey	Western Asia	Asia	1882.434716	1896.976317	14.54160068	1779.663152	1792.955149	13.29199718	21	61	40.6666	0	23.2	192	27.81595714	39.87468146	wheat	medium
33	Turkey	Western Asia	Asia	1516.077752	1555.765893	39.68814081	1453.031855	1489.390172	36.35831701	22	203	40.6666	0	21.8	192	27.89929014	39.87468146	wheat	medium
34	Turkey	Western Asia	Asia	1970.046103	1992.835525	22.78942248	1978.033809	2000.631787	22.59797782	18	91	15.101	0	12.8	192	30.39928017	39.87468146	wheat	small
35	Uzbekistan	Central Asia	Asia	NA	NA	NA	NA	NA	NA	29	53	210.461	0	57.3	201	66.8158016	39.87468146	cotton	medium
36	Korea, Peoples Republic of	Eastern Asia	Asia	NA	NA	NA	NA	NA	NA	12	253	155.678	0	4.7	102	126.3155643	39.87468146	rice	small
37	Japan	Eastern Asia	Asia	0	0	0	631.8572038	632.2106387	0.436797459	23	19	36.5341	0	32.8	96	141.1488385	39.87468146	rice	medium
38	United States	Northern America	Americas	562.3051014	579.0072144	16.70211302	408.2663474	418.3345257	10.06817825	38	87	20.1773	0	23.5402	199	-122.1001117	39.79134846	wheat	large
39	United States	Northern America	Americas	0	0	0	33.6125673	33.82499379	0.214131728	37	28	5.94107	0	7.25899	199	-121.9334457	39.79134846	rice	large
40	United States	Northern America	Americas	929.1883188	950.2518815	21.06356261	949.530811	984.1977229	34.66691189	30	113	4.30268	0	25.7265	199	-91.4335673	39.79134846	soybean	large
41	United States	Northern America	Americas	787.7027113	1012.391889	224.6891777	853.9882886	1069.493614	215.5053256	24	499	11.7536	0	12.9927	199	-78.10028714	39.79134846	maize	medium
42	United States	Northern America	Americas	1002.036347	1016.962638	14.9262905	1042.949476	1054.638602	11.68912593	24	33	40.5464	0	25.1228	199	-77.18362412	39.79134846	maize	medium
43	United States	Northern America	Americas	1009.83793	1038.949659	29.11172945	1041.76609	1065.491477	23.72538694	21	63	195.167	0	15.3705	199	-76.93362512	39.79134846	maize	medium
44	United States	Northern America	Americas	1042.761563	1055.911342	13.14977852	1076.94255	1087.688605	10.74605509	23	28	71.2776	0	19.8693	199	-76.68362612	39.79134846	maize	medium
45	United States	Northern America	Americas	1035.907252	1064.796033	28.88878066	1048.562696	1073.239133	24.67643699	31	61	121.494	0	0	199	-76.01696211	39.79134846	maize	large
46	United States	Northern America	Americas	1039.79017	1054.327009	14.53683891	1050.788691	1062.745204	11.95651291	31	31	228.437	0	60.075	199	-75.76696311	39.79134846	maize	large
47	Portugal	Southern Europe	Europe	851.7806453	870.3731324	18.59248712	914.9107016	931.4427104	16.53200872	23	68	213.499	0	7.89392	152	-8.933896306	39.79134846	maize	medium
48	Spain	Southern Europe	Europe	1170.015416	1181.224056	11.20863981	1141.729699	1152.667037	10.93733746	21	36	65.717	0	6.23788	171	2.982722838	39.79134846	wheat	medium
49	Italy	Southern Europe	Europe	1361.72022	1382.38971	20.66949013	1336.167397	1356.341111	20.13502944	20	68	19.0709	0	10.6066	92	16.399336	39.79134846	wheat	medium
50	Greece	Southern Europe	Europe	2.479013804	2.485751902	0.006738098	954.0580257	967.4974167	13.43939094	21	62	12.358	1	6.33216	71	21.64931506	39.79134846	cotton	medium
51	Turkey	Western Asia	Asia	1950.033496	1969.336954	19.3034575	1811.025328	1828.425143	17.39981403	21	78	40.6666	0	38.5	192	27.48262513	39.79134846	wheat	medium
52	Turkey	Western Asia	Asia	2188.559497	2203.791381	15.23188459	2081.176078	2095.123069	13.94699109	23	55	40.6666	0	2.9	192	28.23262214	39.79134846	wheat	medium
53	China	Eastern Asia	Asia	1832.823553	1845.938398	13.11484533	1182.097775	1190.626297	8.452326922	15	41	390.361	0	5.6	38	116.2322712	39.79134846	maize	small
54	Korea, Peoples Republic of	Eastern Asia	Asia	NA	NA	NA	NA	NA	NA	12	33	1508.27	0	3.8	102	126.3155643	39.79134846	rice	small
55	Japan	Eastern Asia	Asia	7705.676736	7707.421593	1.744857104	7713.608768	7715.36484	1.756770821	16	11	698.812	0	33.5	96	140.1488425	39.79134846	rice	small
56	United States	Northern America	Americas	0	0	0	91.46412116	92.27083553	0.804251065	39	34	2.46579	0	22.4389	199	-122.1834447	39.70801546	rice	large
57	United States	Northern America	Americas	0	0	0	30.32507695	30.45831506	0.13511026	37	20	4.53945	0	14.5922	199	-121.9334457	39.70801546	rice	large
58	United States	Northern America	Americas	980.7574114	1010.881077	30.12366588	1052.872443	1082.394155	29.52171256	24	67	61.5408	0	0	199	-78.26695314	39.70801546	maize	medium
59	United States	Northern America	Americas	980.9462193	1008.763456	27.81723647	1033.577802	1059.886542	26.30873989	24	62	449.031	0	24.0993	199	-78.18362014	39.70801546	maize	medium
60	Portugal	Southern Europe	Europe	775.1408779	795.3795751	20.23869723	620.1127023	636.3036601	16.19095778	22	81	96.7838	0	6.03423	152	-8.683897303	39.70801546	maize	medium
61	Portugal	Southern Europe	Europe	764.7100251	788.4888218	23.77879671	701.4527951	723.7265816	22.27378653	22	96	101.869	0	5.66458	152	-8.600564302	39.70801546	maize	medium
62	Spain	Southern Europe	Europe	1188.581615	1281.833781	93.25216519	1026.315411	1106.831121	80.51570993	29	276	6.35309	0	8.9709	171	-5.517243265	39.70801546	wheat	medium
64	Italy	Southern Europe	Europe	1320.241783	1348.711333	28.46954973	1225.742906	1252.265663	26.46078594	20	96	167.894	0	5.4122	92	8.566033905	39.70801546	wheat	medium
65	Italy	Southern Europe	Europe	1441.709115	1454.501886	12.79277138	1406.385313	1418.947544	12.46175345	20	40	22.3987	1	51.1325	92	16.06600399	39.70801546	wheat	medium
66	Italy	Southern Europe	Europe	1391.348682	1404.62937	13.28068754	1370.59903	1383.543988	12.91520166	20	43	69.9134	0	7.03976	92	16.23267	39.70801546	wheat	medium
67	Italy	Southern Europe	Europe	1381.64086	1413.975313	32.3344535	1357.706556	1389.28133	31.49410162	20	104	94.1558	0	9.80835	92	16.399336	39.70801546	wheat	medium
68	Italy	Southern Europe	Europe	1383.45548	1396.660825	13.20534543	1382.930059	1395.833103	12.86852245	20	43	282.966	0	7.41402	92	16.482669	39.70801546	wheat	medium
69	Greece	Southern Europe	Europe	486.4780589	487.1596268	0.681567925	986.525425	992.2835703	5.75814522	23	32	11.638	0	4.75082	71	22.73264407	39.70801546	cotton	medium
70	Turkey	Western Asia	Asia	2039.035343	2122.244372	83.20902924	1921.429925	1996.994432	75.56450722	19	312	40.6666	0	28	192	28.48262114	39.70801546	wheat	small
71	Turkey	Western Asia	Asia	2169.640554	2210.757736	41.11718173	2045.458788	2082.892214	37.43342624	17	148	40.6666	0	70.8	192	28.56595414	39.70801546	wheat	small
72	Turkey	Western Asia	Asia	2288.403714	2328.49184	40.08812631	2196.95158	2234.582614	37.63103405	18	137	54.4332	0	19.1	192	29.06595215	39.70801546	wheat	small
73	Turkey	Western Asia	Asia	1958.645538	2018.247811	59.6022731	1944.716016	2002.514898	57.79888197	17	235	22.5466	0	56.6	192	29.73261616	39.70801546	wheat	small
74	Turkey	Western Asia	Asia	1956.362731	2002.154719	45.79198752	1964.380946	2009.451717	45.07077148	18	182	22.5466	0	17.2	192	29.98261516	39.70801546	wheat	small
75	Azerbaijan	Western Asia	Asia	506.7558446	512.6441116	5.888267019	440.5222793	445.5006216	4.978342299	24	96	60.6653	0	43.8	12	48.89920639	39.70801546	wheat	medium
76	Korea, Peoples Republic of	Eastern Asia	Asia	NA	NA	NA	NA	NA	NA	13	123	459.758	0	4.9	102	125.9822323	39.70801546	rice	small
77	Korea, Peoples Republic of	Eastern Asia	Asia	NA	NA	NA	NA	NA	NA	12	107	34.8292	0	5.9	102	126.3988973	39.70801546	rice	small
78	Korea, Peoples Republic of	Eastern Asia	Asia	NA	NA	NA	NA	NA	NA	12	49	34.8292	0	5.8	102	126.4822303	39.70801546	rice	small
79	Korea, Peoples Republic of	Eastern Asia	Asia	NA	NA	NA	NA	NA	NA	12	223	73.1252	0	6.6	102	127.0655613	39.70801546	rice	small
80	United States	Northern America	Americas	943.7929792	985.4302692	41.63729004	945.1546457	976.8731944	31.71854868	30	95	18.8155	0	14.4306	199	-90.60023729	39.62468246	maize	large
81	United States	Northern America	Americas	976.1249947	987.1626858	11.03769103	1027.841998	1046.671885	18.82988645	33	57	17.9474	0	11.1068	199	-82.76693519	39.62468246	soybean	large
82	United States	Northern America	Americas	974.3581669	1003.8251	29.46693319	975.9101424	997.05405	21.14390763	28	66	587.472	0	0	199	-79.93361316	39.62468246	maize	medium
83	United States	Northern America	Americas	874.4704796	920.7459916	46.275512	891.4029205	924.8361023	33.43318179	23	113	27.1149	0	0	199	-78.85028414	39.62468246	maize	medium
84	United States	Northern America	Americas	1019.073722	1030.06911	10.99538796	1044.371116	1053.041152	8.670035493	20	24	623.367	0	0	199	-77.68362213	39.62468246	maize	medium
85	United States	Northern America	Americas	938.2337872	1063.056373	124.8225856	965.3390643	1065.176617	99.83755236	25	264	38.5686	0	22.8969	199	-76.60029312	39.62468246	maize	medium
86	United States	Northern America	Americas	1031.182974	1043.247033	12.06405916	1049.225123	1058.599204	9.37408082	31	26	40.1052	0	0	199	-75.85029611	39.62468246	maize	large
87	United States	Northern America	Americas	964.3807556	980.3421345	15.96137891	1015.472885	1041.930216	26.4573305	30	83	50.2312	0	0	199	-75.3502981	39.62468246	soybean	large
88	United States	Northern America	Americas	1284.57518	1298.35077	13.77559	1109.943783	1121.696399	11.75261654	26	32	85.8323	0	11.2946	199	-74.8503001	39.62468246	wheat	medium
89	United States	Northern America	Americas	1283.656259	1301.346964	17.6907054	1130.775353	1146.637389	15.86203597	25	41	125.902	0	0	199	-74.7669671	39.62468246	wheat	medium
90	Portugal	Southern Europe	Europe	610.8835812	646.8502413	35.96666013	691.5400432	725.7581098	34.2180666	12	177	20.0388	1	10.0971	152	-7.683901291	39.62468246	maize	small
91	Portugal	Southern Europe	Europe	582.4812969	628.0570863	45.57578945	651.433969	693.9649492	42.53098028	15	231	5.05151	1	15.7863	152	-7.60056829	39.62468246	maize	small
92	Spain	Southern Europe	Europe	1145.603563	1189.823676	44.2201131	898.4445768	931.0193654	32.57478862	18	141	2.95366	0	7.09307	171	-7.433902288	39.62468246	wheat	small
93	Italy	Southern Europe	Europe	1386.271795	1424.162732	37.89093705	1384.680373	1421.812681	37.01055369	20	121	56.3543	0	23.7009	92	16.06600399	39.62468246	wheat	medium
94	Italy	Southern Europe	Europe	1354.359521	1366.983695	12.62417434	1333.58412	1345.836295	12.23258541	20	42	65.993	0	7.79006	92	16.399336	39.62468246	wheat	medium
96	Greece	Southern Europe	Europe	1309.757834	1383.328929	73.57109486	1350.201586	1416.107741	65.90615486	16	236	148.806	0	1.58775	71	19.81598904	39.62468246	wheat	small
97	Turkey	Western Asia	Asia	2024.586556	2050.352677	25.7661209	1894.693953	1918.072855	23.37890257	23	100	40.6666	0	32.1	192	27.64929113	39.62468246	wheat	medium
98	Turkey	Western Asia	Asia	1431.989804	1437.771567	5.781763725	1383.49653	1388.828498	5.331968233	22	32	40.6666	0	1.5	192	28.06595614	39.62468246	wheat	medium
99	Turkey	Western Asia	Asia	1797.304203	1831.365183	34.06098001	1726.804591	1758.111565	31.30697393	17	148	40.6666	0	16.5	192	28.73262015	39.62468246	wheat	small
100	Turkey	Western Asia	Asia	1703.96404	1767.258457	63.29441631	1708.961172	1771.864853	62.90368184	23	285	12.8559	0	24.1	192	37.81591726	39.62468246	wheat	medium
101	Azerbaijan	Western Asia	Asia	534.956404	547.6015029	12.64509889	465.8219899	476.5561807	10.73419083	24	193	32.7566	0	41.5	12	48.89920639	39.62468246	wheat	medium
102	Azerbaijan	Western Asia	Asia	532.4424015	535.2602521	2.81785058	463.3690246	465.7576776	2.388652977	24	44	32.7574	0	25.4	12	48.98253939	39.62468246	wheat	medium
103	China	Eastern Asia	Asia	1730.602904	1791.126249	60.52334498	1143.740029	1185.230987	41.49095841	27	195	390.361	0	19.6	38	115.6489402	39.62468246	maize	medium
104	Korea, Peoples Republic of	Eastern Asia	Asia	NA	NA	NA	NA	NA	NA	11	135	73.1252	0	3.9	102	126.8155623	39.62468246	rice	small
105	Korea, Peoples Republic of	Eastern Asia	Asia	NA	NA	NA	NA	NA	NA	12	424	73.1252	0	6.7	102	127.1488943	39.62468246	rice	small
106	Korea, Peoples Republic of	Eastern Asia	Asia	NA	NA	NA	NA	NA	NA	13	134	221.138	0	7	102	127.2322273	39.62468246	rice	small
107	United States	Northern America	Americas	0	0	0	98.20006367	99.09520149	0.891634583	35	35	0.799178	0	0	199	-121.9334457	39.54134945	rice	large
108	United States	Northern America	Americas	945.5459386	952.4588757	6.912937074	973.3661313	985.1309971	11.76486572	33	37	12.2262	0	28.0168	199	-95.18355234	39.54134945	soybean	large
109	United States	Northern America	Americas	942.3642683	979.0461124	36.68184411	963.8272457	1020.936934	57.10968809	30	191	0.783489	0	21.2481	199	-93.35022632	39.54134945	soybean	large
110	United States	Northern America	Americas	1027.377301	1050.744138	23.36683717	1036.740927	1054.934038	18.19311105	32	50	236.157	0	0	199	-82.43360319	39.54134945	maize	large
111	United States	Northern America	Americas	788.7623477	892.3501882	103.5878404	788.7623477	892.3501882	103.5878404	26	261	21.6844	0	0	199	-79.76694716	39.54134945	maize	medium
112	United States	Northern America	Americas	953.8276446	975.841275	22.01363038	1005.028033	1041.655778	36.62774478	29	115	39.8962	0	5.31313	199	-75.1002991	39.54134945	soybean	medium
113	United States	Northern America	Americas	1272.771162	1296.85059	24.07942772	1204.648224	1229.095374	24.44714954	27	56	51.5968	0	0	199	-74.8503001	39.54134945	wheat	medium
114	United States	Northern America	Americas	1295.31767	1328.350216	33.03254569	1187.761192	1217.846199	30.08500724	25	75	26.3617	0	0	199	-74.51696809	39.54134945	wheat	medium
115	Portugal	Southern Europe	Europe	723.2189628	745.7075875	22.48862462	810.252854	831.2659104	21.01305634	24	96	126.827	0	7.68974	152	-9.017229307	39.54134945	maize	medium
116	Portugal	Southern Europe	Europe	653.063816	688.3085185	35.24470249	667.2792712	704.4281031	37.14883189	24	163	32.2396	1	26.609	152	-8.850563305	39.54134945	maize	medium
117	Portugal	Southern Europe	Europe	679.738215	722.4020529	42.66383793	630.5900416	671.0610729	40.47103129	20	188	23.8136	0	3.58374	152	-8.267232298	39.54134945	maize	medium
118	Spain	Southern Europe	Europe	1281.245053	1396.856132	115.6110795	1281.245053	1396.856132	115.6110795	28	314	5.09633	0	4.81759	171	-5.517243265	39.54134945	wheat	medium
119	Spain	Southern Europe	Europe	1130.128938	1197.68668	67.55774154	1010.170366	1070.555007	60.38464147	29	214	5.45869	0	8.86367	171	-5.10057826	39.54134945	wheat	medium
120	Spain	Southern Europe	Europe	1054.675858	1061.671836	6.995978001	1197.059633	1203.692148	6.632514845	19	25	244.568	0	0	171	2.482724832	39.54134945	wheat	small
121	Italy	Southern Europe	Europe	1342.053439	1357.877827	15.82438807	1293.612138	1308.960441	15.28489112	20	53	15.4228	0	60.6707	92	16.482669	39.54134945	wheat	medium
122	Greece	Southern Europe	Europe	0	0	0	790.1893096	806.2248823	16.03557275	20	88	4.95738	1	0	71	21.31598306	39.54134945	cotton	medium
123	Greece	Southern Europe	Europe	611.3919852	616.5405106	5.148525427	998.1122517	1032.151811	34.03955896	27	191	31.6506	0	4.68557	71	22.14931307	39.54134945	cotton	medium
124	Turkey	Western Asia	Asia	2251.375023	2311.504235	60.12921161	2133.036349	2187.956948	54.92059889	17	207	40.6666	0	32.5	192	28.81595315	39.54134945	wheat	small
125	Turkey	Western Asia	Asia	932.7709242	977.0976487	44.32672453	1177.151532	1214.93879	37.78725777	22	361	9.13735	0	17.4	192	40.48257329	39.54134945	wheat	medium
126	Turkey	Western Asia	Asia	1241.658344	1243.846687	2.188342828	1241.658344	1243.846687	2.188342828	20	14	31.7716	0	19	192	43.98255933	39.54134945	wheat	medium
127	Azerbaijan	Western Asia	Asia	561.2897245	566.7141574	5.424432867	486.0527186	490.6327347	4.561063387	24	80	32.7566	0	30.5	12	48.98253939	39.54134945	wheat	medium
128	China	Eastern Asia	Asia	673.5311687	765.6026212	92.07145253	500.2011748	569.0496889	57.31573697	11	694	42.2891	0	9.5	38	114.0656132	39.54134945	maize	small
129	China	Eastern Asia	Asia	1923.805709	1943.337331	19.5316215	1232.390044	1244.801896	12.32146218	14	58	523.873	0	36	38	116.9822682	39.54134945	maize	small
131	Japan	Eastern Asia	Asia	7759.878474	7766.591802	6.713327528	7783.033036	7789.80172	6.771345721	12	42	64.999	0	18.3	96	140.3155085	39.54134945	rice	small
132	United States	Northern America	Americas	0	0	0	28.73166187	28.88320181	0.151539937	38	23	3.82019	1	7.43897	199	-121.6834467	39.45801645	rice	large
133	United States	Northern America	Americas	0	0	0	30.52512976	31.67747904	1.152349277	36	149	13.111	0	6.23913	199	-121.4334477	39.45801645	rice	large
134	United States	Northern America	Americas	946.795261	953.717332	6.922070938	977.4748555	988.3234034	10.8485479	29	37	10.4309	0	26.6574	199	-94.76688734	39.45801645	soybean	medium
135	United States	Northern America	Americas	924.7561168	977.0809484	52.32483153	931.7150101	1008.085587	76.37057697	27	273	10.7766	0	40.4854	199	-94.10022333	39.45801645	soybean	medium
136	United States	Northern America	Americas	881.0292629	986.4935439	105.464281	867.2886273	1047.72982	180.4411931	34	545	26.4857	0	16.7293	199	-82.76693519	39.45801645	soybean	large
137	United States	Northern America	Americas	1001.997401	1031.827409	29.83000794	1015.579601	1038.497313	22.91771289	32	65	19.9212	0	0	199	-82.26693719	39.45801645	maize	large
138	United States	Northern America	Americas	781.2101291	847.5560204	66.34589134	781.2101291	847.5560204	66.34589134	21	176	26.6889	0	1.36632	199	-79.26694915	39.45801645	maize	medium
139	United States	Northern America	Americas	813.5010945	1026.191119	212.6900241	877.9113767	1056.162846	178.2514691	26	466	6.09954	0	0	199	-78.10028714	39.45801645	maize	medium
140	United States	Northern America	Americas	1055.884436	1066.318235	10.43379907	1057.91831	1066.241907	8.323597194	24	22	645.979	0	30.8285	199	-76.76695912	39.45801645	maize	medium
141	United States	Northern America	Americas	1064.575999	1072.686632	8.110632844	1063.129922	1069.584582	6.454659775	29	17	195.435	0	0	199	-76.51696012	39.45801645	maize	medium
142	United States	Northern America	Americas	1062.06113	1071.112654	9.051523917	1059.841042	1067.022119	7.181077395	30	19	168.466	0	0	199	-76.43362712	39.45801645	maize	large
143	United States	Northern America	Americas	997.8857192	1018.728185	20.8424662	1116.938833	1135.168758	18.22992508	26	46	574.558	0	0	199	-74.51696809	39.45801645	maize	medium
144	Portugal	Southern Europe	Europe	762.6765487	781.3305278	18.65397909	793.4774245	811.1346319	17.65720742	23	76	368.458	0	8.766	152	-8.517231301	39.45801645	maize	medium
145	Portugal	Southern Europe	Europe	665.9759143	692.7429531	26.76703879	636.0550991	661.9909545	25.93585546	17	123	31.4546	0	0	152	-8.017233295	39.45801645	maize	small
146	Portugal	Southern Europe	Europe	1009.688004	1056.423306	46.73530169	953.6740939	993.9959231	40.32182921	18	131	30.46	1	10.0849	152	-7.433902288	39.45801645	wheat	small
147	Spain	Southern Europe	Europe	1043.271835	1083.245413	39.97357807	748.2888415	776.9577338	28.66889229	19	140	4.95505	0	11.6619	171	-7.017237283	39.45801645	wheat	small
148	Greece	Southern Europe	Europe	845.4067183	860.9836711	15.57695282	1026.512562	1041.065716	14.55315435	16	71	16.6857	0	0.286534	71	20.48265305	39.45801645	maize	small
149	Turkey	Western Asia	Asia	1711.510181	1739.268348	27.75816707	1714.074583	1741.707541	27.63295817	24	127	18.1499	0	2.5	192	33.3992682	39.45801645	wheat	medium
150	China	Eastern Asia	Asia	66.31864586	72.51345032	6.194804455	135.1028899	150.2167955	15.65379244	13	493	132.77	0	1.6	38	113.3989492	39.45801645	maize	small
151	China	Eastern Asia	Asia	1787.520841	1813.924283	26.40344246	1164.428153	1181.229055	16.6312353	25	84	1540.09	0	6.2	38	115.9822722	39.45801645	maize	medium
152	China	Eastern Asia	Asia	1894.415033	1968.079579	73.66454639	1142.659716	1186.238999	43.19620805	14	216	412.481	0	38.9	38	117.4822662	39.45801645	maize	small
153	Korea, Peoples Republic of	Eastern Asia	Asia	NA	NA	NA	NA	NA	NA	14	123	298.275	0	7.3	102	125.8155663	39.45801645	rice	small
154	Korea, Peoples Republic of	Eastern Asia	Asia	NA	NA	NA	NA	NA	NA	13	507	256.711	0	4.4	102	126.3988973	39.45801645	rice	small
155	Korea, Peoples Republic of	Eastern Asia	Asia	NA	NA	NA	NA	NA	NA	12	54	57.6937	0	5.5	102	126.5655633	39.45801645	rice	small
156	Korea, Peoples Republic of	Eastern Asia	Asia	NA	NA	NA	NA	NA	NA	10	135	73.1252	0	6.1	102	126.9822283	39.45801645	rice	small
157	United States	Northern America	Americas	0	0	0	26.70917994	27.04059944	0.338837495	36	53	5.15668	0	10.6185	199	-121.7667797	39.37468345	rice	large
158	United States	Northern America	Americas	174.1463975	213.5062624	39.35986498	174.1463975	213.5062624	39.35986498	28	556	0.0000273	0	10.8813	199	-111.7668195	39.37468345	wheat	medium
159	United States	Northern America	Americas	870.0931486	927.0103541	56.91720547	847.8774565	940.3562227	92.47876623	39	313	4.62393	0	26.6865	199	-95.85021635	39.37468345	soybean	large
160	United States	Northern America	Americas	930.681696	954.6517827	23.97008665	937.5519852	977.4043902	39.85240505	34	128	0.385586	0	31.0354	199	-95.35021834	39.37468345	soybean	large
161	United States	Northern America	Americas	944.8699327	948.9652508	4.095318064	977.457786	983.8859047	6.428118702	30	22	68.7316	0	22.1687	199	-94.76688734	39.37468345	soybean	large
162	United States	Northern America	Americas	924.9640834	942.9054082	17.94132475	960.4102292	988.5553819	28.14515275	29	97	3.8142	0	18.0692	199	-93.68355832	39.37468345	soybean	medium
163	United States	Northern America	Americas	1073.117622	1111.684005	38.56638318	1048.237649	1076.226184	27.98853521	24	78	18.4617	0	12.3931	199	-86.51692024	39.37468345	maize	medium
164	United States	Northern America	Americas	1056.555165	1101.121785	44.56662018	1029.59778	1061.917545	32.31976566	20	91	62.0338	0	17.659	199	-86.18358823	39.37468345	maize	medium
165	United States	Northern America	Americas	946.1950328	1030.031832	83.83679902	984.7294796	1053.133268	68.40378891	30	183	29.2326	0	17.3914	199	-81.68360618	39.37468345	maize	large
166	United States	Northern America	Americas	1031.797365	1064.464669	32.667304	1044.541228	1070.945959	26.40473121	30	69	58.0658	0	0	199	-81.43360718	39.37468345	maize	large
167	United States	Northern America	Americas	902.9884964	1034.592226	131.6037292	902.9884964	1034.592226	131.6037292	24	286	10.0116	0	12.2046	199	-78.93361715	39.37468345	maize	medium
168	United States	Northern America	Americas	1051.913431	1059.452792	7.539361102	1060.821501	1066.674188	5.852686499	25	16	60.5466	0	128.257	199	-76.85029212	39.37468345	maize	medium
169	United States	Northern America	Americas	1057.825252	1065.406985	7.581732795	1060.125375	1066.19919	6.073814696	26	16	1895.96	0	26.8627	199	-76.76695912	39.37468345	maize	medium
170	United States	Northern America	Americas	962.6099561	1038.349062	75.73910612	993.0067462	1051.786902	58.78015617	33	164	10.2917	0	0	199	-75.85029611	39.37468345	maize	large
171	United States	Northern America	Americas	937.0405447	959.0516839	22.0111392	1014.542497	1049.537661	34.99516462	30	117	41.0769	0	0	199	-75.1836321	39.37468345	soybean	large
172	United States	Northern America	Americas	988.5998295	1011.54484	22.94501085	973.2458304	990.8537395	17.60790909	27	51	240.814	0	0.0702043	199	-74.60030109	39.37468345	maize	medium
173	Portugal	Southern Europe	Europe	622.6676258	672.0706933	49.40306746	787.1229094	837.8390127	50.71610329	25	234	82.2427	0	7.48702	152	-9.017229307	39.37468345	maize	medium
174	Portugal	Southern Europe	Europe	661.4398351	671.9948549	10.5550198	825.2677507	836.0834056	10.81565481	25	50	125.606	0	21.3686	152	-8.933896306	39.37468345	maize	medium
175	Portugal	Southern Europe	Europe	702.7912666	714.462203	11.67093639	850.2272238	861.8936453	11.66642151	24	52	58.2351	0	19.6507	152	-8.850563305	39.37468345	maize	medium
176	Portugal	Southern Europe	Europe	675.8503521	723.8282345	47.97788235	776.5321148	825.0651319	48.53301704	24	211	69.1201	0	19.2302	152	-8.767230304	39.37468345	maize	medium
177	Portugal	Southern Europe	Europe	692.3918461	736.3415559	43.94970982	735.7499022	777.8598292	42.10992704	24	190	60.4252	0	9.55509	152	-8.683897303	39.37468345	maize	medium
178	Portugal	Southern Europe	Europe	976.965233	1053.452511	76.48727765	915.1245318	977.2665144	62.14198257	19	215	19.1141	1	50.471	152	-7.433902288	39.37468345	wheat	small
179	Portugal	Southern Europe	Europe	1002.28079	1041.314579	39.0337889	916.1755039	951.74561	35.57010612	20	111	29.459	1	12.8508	152	-7.350569287	39.37468345	wheat	medium
180	Spain	Southern Europe	Europe	1104.356418	1122.102476	17.74605818	748.5944918	760.6231882	12.02869642	20	60	9.9664	0	10.2776	171	-7.267236286	39.37468345	wheat	medium
181	Spain	Southern Europe	Europe	1051.026835	1068.202018	17.17518243	728.0411763	739.9375494	11.89637303	19	61	21.3382	1	13.9221	171	-6.933904282	39.37468345	wheat	small
182	Spain	Southern Europe	Europe	1468.549459	1504.233657	35.68419803	1283.27653	1313.776808	30.50027876	17	90	15.3732	0	0.59076	171	-2.100590224	39.37468345	wheat	small
183	Greece	Southern Europe	Europe	891.6995875	909.5457362	17.84614874	1170.00074	1186.477247	16.39507599	16	77	34.6254	0	2.43407	71	20.56598605	39.37468345	maize	small
184	Turkey	Western Asia	Asia	2086.446905	2098.843384	12.39647935	1956.443545	1967.720961	11.27741694	21	47	551.034	0	28.7	192	28.14928914	39.37468345	wheat	medium
185	Turkey	Western Asia	Asia	1638.674289	1653.00753	14.33324067	1638.674289	1653.00753	14.33324067	21	69	19.7892	0	17.1	192	40.31590729	39.37468345	wheat	medium
186	Turkey	Western Asia	Asia	1531.659311	1635.008855	103.349544	1531.659311	1635.008855	103.349544	22	503	19.7892	0	16.8	192	40.48257329	39.37468345	wheat	medium
187	Turkey	Western Asia	Asia	1512.074703	1629.403243	117.3285407	1512.074703	1629.403243	117.3285407	22	573	19.7892	0	15.9	192	40.64923929	39.37468345	wheat	medium
188	China	Eastern Asia	Asia	730.0115618	760.3576073	30.34604547	721.3698439	762.026366	32.57247274	11	388	45.0834	0	10.8	38	111.6489561	39.37468345	soybean	small
189	China	Eastern Asia	Asia	99.60829294	107.8028843	8.194591379	248.4877146	282.0013794	30.72491579	12	739	45.0834	0	14.5	38	111.8156221	39.37468345	soybean	small
190	China	Eastern Asia	Asia	1356.625668	1427.365383	70.73971497	1163.662222	1220.979374	45.56782502	12	286	42.2891	0	0.6	38	114.3156122	39.37468345	maize	small
191	Korea, Peoples Republic of	Eastern Asia	Asia	NA	NA	NA	NA	NA	NA	13	140	348.971	0	14.2	102	127.1488943	39.37468345	rice	small
192	Japan	Eastern Asia	Asia	5237.308675	5243.56779	6.259115218	5394.217369	5400.724043	6.543602289	10	58	368.101	0	1.3	96	140.5655075	39.37468345	rice	small
193	United States	Northern America	Americas	0	0	0	23.77641771	24.43033303	0.653915311	35	78	0.513667	0	24.1464	199	-121.5167807	39.29135045	rice	large
194	United States	Northern America	Americas	154.7461486	165.2671209	10.52097238	103.164099	110.1780806	7.013981587	28	192	1.45105	0	3.61228	199	-112.5168165	39.29135045	wheat	medium
195	United States	Northern America	Americas	1004.913507	1013.261566	8.348058941	1060.354466	1074.784698	14.43023243	35	42	28.6312	0	16.5336	199	-82.93360119	39.29135045	soybean	large
196	United States	Northern America	Americas	992.0741356	1011.51945	19.44531398	1035.415554	1068.836979	33.42142531	34	98	13.0653	0	16.925	199	-82.76693519	39.29135045	soybean	large
197	United States	Northern America	Americas	977.6880152	1033.2968	55.6087851	1025.314828	1068.842879	43.52805149	32	121	8.08598	0	0	199	-81.93360518	39.29135045	maize	large
198	United States	Northern America	Americas	789.7700695	1041.23814	251.4680705	789.7700695	1041.23814	251.4680705	25	543	2.49665	0	26.0288	199	-79.01695015	39.29135045	maize	medium
199	United States	Northern America	Americas	912.0307151	1034.931873	122.9011583	912.0307151	1034.931873	122.9011583	25	267	3.4475	0	12.2046	199	-78.93361715	39.29135045	maize	medium
200	United States	Northern America	Americas	951.8627442	996.018837	44.15609282	988.5635637	1063.8435	75.2799363	24	226	64.9749	0	156.422	199	-77.10029112	39.29135045	soybean	medium
201	United States	Northern America	Americas	1284.401316	1303.416658	19.0153417	1124.270001	1140.751892	16.48189167	28	44	28.8948	0	1.50467	199	-74.7669671	39.29135045	wheat	medium
202	Portugal	Southern Europe	Europe	615.0002978	635.3586305	20.35833261	733.9733083	754.8243974	20.85108903	25	102	68.802	0	10.2054	152	-9.26722831	39.29135045	maize	medium
203	Portugal	Southern Europe	Europe	674.5086638	683.3095098	8.800846004	783.1263347	791.9033882	8.777053476	25	41	51.1402	0	13.2462	152	-8.933896306	39.29135045	maize	medium
204	Portugal	Southern Europe	Europe	731.3840989	743.7673906	12.3832917	771.5337285	783.4364832	11.90275471	25	53	86.7537	0	7.42945	152	-8.683897303	39.29135045	maize	medium
205	Portugal	Southern Europe	Europe	735.0290989	750.3505774	15.32147856	768.6328314	783.3006255	14.66779411	24	65	10.5806	0	3.50474	152	-8.517231301	39.29135045	maize	medium
206	Portugal	Southern Europe	Europe	1022.710095	1080.74032	58.03022576	976.1100134	1031.216717	55.10670379	20	159	44.5717	0	23.9698	152	-7.850567293	39.29135045	wheat	medium
207	Spain	Southern Europe	Europe	1045.215081	1106.151812	60.93673077	952.8336864	1008.383365	55.54967818	33	209	3.18867	0	2.64274	171	-4.683913255	39.29135045	wheat	large
208	Italy	Southern Europe	Europe	1147.713991	1158.154962	10.44097096	1062.589941	1072.269266	9.679325601	19	41	15.4188	1	38.2093	92	16.649335	39.29135045	wheat	small
209	Italy	Southern Europe	Europe	1186.375742	1199.030735	12.65499306	1131.004707	1143.120135	12.11542808	19	48	291.799	0	53.2136	92	16.732668	39.29135045	wheat	small
210	Turkey	Western Asia	Asia	1978.988913	1995.792838	16.80392495	1978.988913	1995.792838	16.80392495	25	67	42.1804	0	0	192	26.98262713	39.29135045	wheat	medium
211	Turkey	Western Asia	Asia	314.5135095	317.5365858	3.023076232	1070.541133	1103.11192	32.57078712	28	263	57.9576	0	24.6	192	27.39929213	39.29135045	cotton	medium
212	Turkey	Western Asia	Asia	1942.102759	1973.600797	31.49803806	1751.452697	1778.643278	27.19058096	16	127	40.6666	0	24.7	192	28.48262114	39.29135045	wheat	small
213	Turkey	Western Asia	Asia	1786.163569	1814.900732	28.73716303	1756.828681	1784.453763	27.62508189	20	126	32.5098	0	0	192	30.39928017	39.29135045	wheat	medium
214	China	Eastern Asia	Asia	884.1318145	904.317008	20.18519346	842.3717226	867.7721445	20.16920763	10	217	45.0834	0	14.5	38	111.5656231	39.29135045	soybean	small
215	China	Eastern Asia	Asia	5.344685999	5.461084153	0.116398154	29.11576091	29.44786588	1.589615418	16	123	68.8655	0	3.9	38	113.0656172	39.29135045	maize	small
216	China	Eastern Asia	Asia	0	0	0	830.8716677	854.5822353	23.53366177	12	169	250.271	0	0	38	117.7322652	39.29135045	rice	small
217	China	Eastern Asia	Asia	0	0	0	853.1737957	860.1052187	6.882371653	13	49	250.271	0	2.5	38	117.8155982	39.29135045	rice	small
218	China	Eastern Asia	Asia	2003.737373	2042.673591	38.93621864	874.3000891	889.9371314	15.51827448	15	110	376.984	0	33.1	38	118.0655972	39.29135045	maize	small
219	China	Eastern Asia	Asia	0	0	0	883.4834864	888.1560954	4.636864919	11	32	1239.59	0	0	38	118.4822622	39.29135045	rice	small
220	Korea, Peoples Republic of	Eastern Asia	Asia	NA	NA	NA	NA	NA	NA	12	296	73.1252	0	5.5	102	127.0655613	39.29135045	rice	small
221	Japan	Eastern Asia	Asia	20.00658164	20.02265269	0.016071051	765.899261	766.7442851	0.958529496	18	39	209.051	0	22.6	96	141.2321715	39.29135045	rice	small
222	United States	Northern America	Americas	927.2383357	936.0519868	8.813651076	924.9931328	937.4411407	12.44800792	28	48	8.12263	0	17.8448	199	-93.85022432	39.20801745	soybean	medium
223	United States	Northern America	Americas	706.3192029	763.7251304	57.40592749	706.3192029	763.7251304	57.40592749	26	169	0	0	3.43602	199	-79.43361515	39.20801745	maize	medium
224	United States	Northern America	Americas	1066.864147	1071.63041	4.766262766	1034.902593	1038.538289	3.635695732	28	10	22.2685	0	0	199	-76.68362612	39.20801745	maize	medium
225	Portugal	Southern Europe	Europe	729.7766904	742.8446912	13.06800076	766.9737894	779.4710532	12.49726378	25	56	165.126	0	7.27023	152	-8.600564302	39.20801745	maize	medium
226	Portugal	Southern Europe	Europe	644.4259218	695.7912319	51.36531007	697.59957	747.9287521	50.32918204	25	235	82.9633	0	4.39849	152	-8.517231301	39.20801745	maize	medium
227	Portugal	Southern Europe	Europe	989.3107492	1066.376253	77.06550342	971.1881838	1039.920937	68.73275287	25	214	17.1186	0	10.5916	152	-8.100566296	39.20801745	wheat	medium
228	Spain	Southern Europe	Europe	1036.428921	1069.117928	32.68900724	720.2227728	742.9370592	22.71428639	23	116	31.3465	0	7.93546	171	-7.183903285	39.20801745	wheat	medium
229	Spain	Southern Europe	Europe	997.9299694	1010.447823	12.51785396	685.9817477	694.5860368	8.604289141	21	47	47.8785	1	11.2539	171	-6.76723828	39.20801745	wheat	medium
230	Spain	Southern Europe	Europe	974.0915799	987.1007507	13.00917082	693.4868121	702.7478043	9.260992135	21	50	47.8785	1	10.536	171	-6.600572278	39.20801745	wheat	medium
231	Greece	Southern Europe	Europe	1004.101237	1018.110586	14.00934897	1383.459779	1396.339704	12.87992525	17	54	43.5341	0	5.04781	71	20.98265105	39.20801745	maize	small
232	Greece	Southern Europe	Europe	954.915039	975.8017531	20.88671404	954.915039	975.8017531	20.88671404	18	84	47.6159	0	0.798892	71	21.06598405	39.20801745	maize	small
233	Turkey	Western Asia	Asia	259.976102	263.1096201	3.13351808	959.8538328	997.3837728	37.52993997	25	329	57.9576	0	5.5	192	26.98262713	39.20801745	cotton	medium
234	Turkey	Western Asia	Asia	2046.453347	2079.378251	32.92490367	1923.490142	1953.38535	29.89520711	15	126	40.6666	0	23.5	192	28.48262114	39.20801745	wheat	small
235	Turkey	Western Asia	Asia	1791.055695	1913.191388	122.1356928	1760.031148	1876.678593	116.6474452	18	508	32.5098	0	24.7	192	29.39928415	39.20801745	wheat	small
236	China	Eastern Asia	Asia	1717.543212	1817.374288	99.8310765	1181.665739	1253.916036	68.74913339	23	317	114.034	0	8.3	38	114.9822762	39.20801745	maize	medium
237	China	Eastern Asia	Asia	0	0	0	811.3858645	823.7784644	12.29607419	15	92	928.932	0	2.5	38	117.3989332	39.20801745	rice	small
238	Korea, Peoples Republic of	Eastern Asia	Asia	NA	NA	NA	NA	NA	NA	12	100	81.9976	0	6.5	102	126.7322293	39.20801745	rice	small
239	Japan	Eastern Asia	Asia	0	0	0	717.6602145	719.4954663	2.297743922	15	85	95.0791	0	17.5	96	140.9821725	39.20801745	rice	small
240	United States	Northern America	Americas	0	0	0	113.3031676	116.1189059	2.791982263	33	102	0.49618	0	6.65849	199	-121.8501127	39.12468445	rice	large
241	United States	Northern America	Americas	0	0	0	120.7442635	121.9763241	1.221026654	34	42	72.0839	0	11.3312	199	-121.6834467	39.12468445	rice	large
242	United States	Northern America	Americas	0	0	0	21.6180895	21.88871086	0.270621363	33	36	91.5077	0	0	199	-121.5167807	39.12468445	rice	large
243	United States	Northern America	Americas	922.1529708	942.4898358	20.33686506	931.4220774	965.2462288	33.82415137	31	110	12.6849	0	39.2561	199	-95.35021834	39.12468445	soybean	large
244	United States	Northern America	Americas	1040.715871	1042.351628	1.635757358	1082.230761	1084.929822	2.699061113	27	8	538.223	0	19.6023	199	-86.51692024	39.12468445	soybean	medium
245	United States	Northern America	Americas	997.7251733	1027.142151	29.41697789	1022.839947	1073.442916	50.60296849	26	146	5.92708	0	10.9184	199	-85.85025623	39.12468445	soybean	medium
246	United States	Northern America	Americas	1033.04109	1081.126053	48.0849629	1036.86803	1073.865846	36.99781586	34	100	7.45215	0	0	199	-82.43360319	39.12468445	maize	large
247	United States	Northern America	Americas	866.5456122	1040.005881	173.4602688	895.3304914	1029.21424	133.8837491	30	375	34.4969	0	0	199	-81.43360718	39.12468445	maize	large
248	United States	Northern America	Americas	986.230311	988.5573183	2.327007312	1050.682146	1054.633064	3.950918391	24	12	158.512	0	0	199	-77.01695812	39.12468445	soybean	medium
249	United States	Northern America	Americas	1048.117667	1054.213102	6.095435135	1055.524625	1060.295705	4.77108032	28	13	6.77944	0	0	199	-76.76695912	39.12468445	maize	medium
250	Portugal	Southern Europe	Europe	636.0927309	646.0370861	9.944355233	599.0176316	608.6415572	9.623925649	25	49	96.7612	0	6.0587	152	-9.183895309	39.12468445	maize	medium
251	Portugal	Southern Europe	Europe	615.0319745	625.8451356	10.81316103	728.587355	739.1700019	10.58264689	25	55	98.6102	0	7.51096	152	-9.100562308	39.12468445	maize	medium
252	Portugal	Southern Europe	Europe	634.8456611	684.0552532	49.20959207	689.5112804	737.4294686	47.91818826	25	229	10.1774	0	2.71983	152	-8.517231301	39.12468445	maize	medium
253	Portugal	Southern Europe	Europe	911.5226676	970.5171652	58.99449765	684.308479	728.0229331	43.71445413	25	180	7.69184	0	6.77525	152	-7.100570284	39.12468445	wheat	medium
254	Spain	Southern Europe	Europe	942.8065984	984.8606587	42.05406036	681.8914369	712.3050086	30.41357164	23	162	58.194	0	7.00093	171	-6.517239277	39.12468445	wheat	medium
255	Spain	Southern Europe	Europe	351.3674425	362.0504248	10.68298226	712.5054558	734.176724	21.6712682	28	112	5.28861	0	4.38742	171	-5.017245259	39.12468445	maize	medium
256	Italy	Southern Europe	Europe	1495.550586	1512.175622	16.62503603	1441.261725	1457.361223	16.09949809	18	50	69.0324	0	32.3827	92	16.316003	39.12468445	wheat	small
257	Turkey	Western Asia	Asia	376.4249628	376.5067384	0.081775571	816.626803	817.1460424	0.5192394	25	6	597.396	0	0	192	27.14929313	39.12468445	cotton	medium
258	Turkey	Western Asia	Asia	1960.435209	2006.838711	46.40350267	1466.292625	1499.5659	33.27327526	27	184	47.2255	0	42.4	192	27.89929014	39.12468445	wheat	medium
259	Turkey	Western Asia	Asia	2052.608773	2079.790269	27.18149577	2011.954713	2038.00434	26.0496268	16	104	32.5098	0	23.3	192	28.89928615	39.12468445	wheat	small
260	Turkey	Western Asia	Asia	1614.103352	1657.854161	43.75080911	1636.604131	1678.413409	41.80927802	20	210	20.0292	0	3.1	192	33.89926621	39.12468445	wheat	medium
261	Turkey	Western Asia	Asia	1807.182641	1846.870066	39.68742513	1822.430861	1860.682535	38.25167418	20	171	23.5631	0	11.6	192	36.48258924	39.12468445	wheat	medium
262	China	Eastern Asia	Asia	1926.389381	1941.868267	15.47888626	950.1013862	957.705054	7.391001934	11	46	855.15	0	6.9	38	117.5655992	39.12468445	maize	small
264	Japan	Eastern Asia	Asia	0	0	0	459.5010299	461.1086049	1.829091766	10	157	166.197	0	9.9	96	140.5655075	39.12468445	rice	small
265	United States	Northern America	Americas	0	0	0	21.9362417	22.24767303	0.311431324	33	41	0	0	30.0646	199	-121.4334477	39.04135145	rice	large
266	United States	Northern America	Americas	0	0	0	15.34469382	16.31785022	0.973156404	32	175	1.11911	0	18.1444	199	-121.2667817	39.04135145	rice	large
267	United States	Northern America	Americas	0	0	0	81.9916784	97.47215265	15.48047424	28	479	0	0	6.5021	199	-112.1834845	39.04135145	maize	medium
268	United States	Northern America	Americas	958.2916453	959.2324696	0.940824291	994.7740857	996.1452376	1.3711519	31	5	13.6607	0	0	199	-94.35022233	39.04135145	soybean	large
269	United States	Northern America	Americas	955.3582771	957.612442	2.254164846	992.1028442	995.5703389	3.467494739	37	12	16.3701	0	0	199	-92.26689731	39.04135145	soybean	large
270	United States	Northern America	Americas	936.0186882	959.0526782	23.03399003	924.6728778	941.4284171	16.75553927	29	54	0	0	22.9665	199	-90.68357029	39.04135145	maize	medium
271	United States	Northern America	Americas	898.50574	974.3430448	75.83730482	905.5861664	960.6961891	55.11002263	23	175	9.11574	0	14.7102	199	-90.43357128	39.04135145	maize	medium
272	United States	Northern America	Americas	1017.481153	1031.23683	13.75567715	1044.689086	1066.809869	22.12078266	27	68	10.9972	0	0	199	-85.60025723	39.04135145	soybean	medium
273	United States	Northern America	Americas	893.3315421	1049.739692	156.4081495	893.3315421	1049.739692	156.4081495	27	335	0	0	0	199	-79.10028315	39.04135145	maize	medium
274	United States	Northern America	Americas	955.4880512	1046.736707	91.24865632	955.4880512	1046.736707	91.24865632	27	196	11.2559	0	0	199	-79.01695015	39.04135145	maize	medium
275	United States	Northern America	Americas	871.1634555	995.0864164	123.9229609	873.2310994	983.948197	110.7170976	27	280	13.8402	0	0	199	-78.93361715	39.04135145	maize	medium
276	United States	Northern America	Americas	965.9646634	967.6730486	1.708385203	1037.281534	1040.305952	3.024418216	29	9	42.1649	0	0	199	-76.68362612	39.04135145	soybean	medium
277	Portugal	Southern Europe	Europe	713.3567629	729.3960305	16.03926769	754.1820695	769.4837727	15.30170323	25	70	139.61	0	8.78735	152	-8.683897303	39.04135145	maize	medium
278	Portugal	Southern Europe	Europe	657.3253452	694.8706391	37.54529392	667.2951819	706.5765206	39.28133877	25	172	62.3879	0	8.92236	152	-8.600564302	39.04135145	maize	medium
279	Portugal	Southern Europe	Europe	985.7850635	1055.659051	69.87398756	941.0540875	1003.449114	62.39502629	27	196	2.71621	1	13.8118	152	-8.100566296	39.04135145	wheat	medium
280	Spain	Southern Europe	Europe	932.2275013	943.9211953	11.69369402	686.8424971	695.1021267	8.259629614	28	47	58.4041	0	0	171	-5.850575269	39.04135145	wheat	medium
281	Spain	Southern Europe	Europe	930.876939	949.3950556	18.51811663	681.1877804	694.233154	13.04537357	28	74	163.402	0	6.1166	171	-5.767242268	39.04135145	wheat	medium
282	Spain	Southern Europe	Europe	945.5609576	953.0975799	7.536622304	848.9681072	855.4154591	6.447351954	21	30	10.2491	0	4.7198	171	-2.183923225	39.04135145	wheat	medium
283	Spain	Southern Europe	Europe	0	0	0	256.6113691	268.7234032	12.11203416	21	171	12.2968	0	1.06513	171	-1.183927213	39.04135145	rice	medium
284	Spain	Southern Europe	Europe	0	0	0	579.2424544	582.0772008	2.834746366	17	30	337.875	0	3.73246	171	-0.517263205	39.04135145	rice	small
285	Italy	Southern Europe	Europe	1290.100608	1307.057136	16.95652845	1191.361412	1207.170607	15.80919519	17	59	67.1273	0	10.9125	92	16.399336	39.04135145	wheat	small
286	Greece	Southern Europe	Europe	821.9930689	861.5079839	39.51491504	1089.235414	1129.994573	40.75915908	18	180	20.7001	1	0	71	21.14931706	39.04135145	maize	small
287	Greece	Southern Europe	Europe	1.960375445	1.968465351	0.008089907	821.1344744	838.9901627	17.85568836	15	94	12.7397	0	1.9097	71	22.06598007	39.04135145	cotton	small
288	Turkey	Western Asia	Asia	1898.470145	1943.406935	44.93678958	1407.29924	1439.360252	32.06101209	26	184	47.2255	0	14.4	192	27.64929113	39.04135145	wheat	medium
289	Turkey	Western Asia	Asia	1903.864388	1933.507664	29.64327611	1371.2909	1392.124366	20.83346593	29	122	47.2255	0	2.4	192	28.06595614	39.04135145	wheat	medium
290	Turkey	Western Asia	Asia	1801.137239	1844.481989	43.34474935	1265.553265	1295.688008	30.13474233	20	187	47.2255	0	1.7	192	28.31595514	39.04135145	wheat	medium
291	China	Eastern Asia	Asia	0	0	0	8.404990335	8.426990165	0.021479124	20	78	72.7826	0	14.2	38	100.399001	39.04135145	wheat	medium
292	China	Eastern Asia	Asia	1926.076168	1936.478639	10.40247108	927.664944	932.6528016	4.842959331	13	31	816.571	0	19.4	38	117.0656012	39.04135145	maize	small
293	China	Eastern Asia	Asia	1919.587525	1931.637615	12.05008935	943.3728595	949.5338398	5.978669455	11	36	928.932	0	2.5	38	117.4822662	39.04135145	maize	small
294	Korea, Peoples Republic of	Eastern Asia	Asia	NA	NA	NA	NA	NA	NA	14	604	55.7287	0	2.8	102	126.8988953	39.04135145	rice	small
295	Korea, Peoples Republic of	Eastern Asia	Asia	NA	NA	NA	NA	NA	NA	19	139	159.742	0	2.9	102	127.5655593	39.04135145	rice	small
296	United States	Northern America	Americas	599.8938828	617.2909906	17.3971078	617.7487202	636.9177705	19.16905025	33	85	6.52323	0	0	199	-97.18354436	38.95801845	wheat	large
297	United States	Northern America	Americas	910.5057021	923.5495993	13.04389719	896.735455	916.6172261	19.88177108	32	72	7.20907	0	19.4808	199	-95.43355134	38.95801845	soybean	large
298	United States	Northern America	Americas	1089.592726	1116.405939	26.8132125	1094.369597	1116.147531	21.77793394	33	54	18.1622	0	14.2129	199	-82.60026919	38.95801845	maize	large
299	United States	Northern America	Americas	809.9273033	867.4109229	57.48361967	804.3725963	853.4144176	49.04182131	30	149	40.951	0	0	199	-79.85028016	38.95801845	maize	large
300	United States	Northern America	Americas	980.5461246	1060.239781	79.69365621	986.075426	1046.859232	60.78380614	27	169	7.2497	0	36.9996	199	-77.93362113	38.95801845	maize	medium
301	United States	Northern America	Americas	1035.826095	1056.501583	20.67548857	1038.121621	1053.387722	15.26610151	24	44	5.41311	0	52.525	199	-77.68362213	38.95801845	maize	medium
302	United States	Northern America	Americas	1044.068701	1051.551837	7.483135708	1047.410553	1052.974355	5.563801568	25	16	22.3616	0	57.6034	199	-77.60028913	38.95801845	maize	medium
303	Portugal	Southern Europe	Europe	665.6941977	697.6935096	31.99931185	706.2340817	736.9961367	30.76205501	26	146	37.8389	0	14.1487	152	-8.4338983	38.95801845	maize	medium
304	Spain	Southern Europe	Europe	967.9602111	992.8208699	24.86065878	721.7512696	739.2608405	17.50957095	26	95	99.0422	0	7.10623	171	-6.517239277	38.95801845	wheat	medium
305	Turkey	Western Asia	Asia	357.4582464	358.7960255	1.337779165	890.1606464	900.2367657	10.07611931	24	103	57.9576	0	2.3	192	27.14929313	38.95801845	cotton	medium
306	Turkey	Western Asia	Asia	1595.842098	1663.57633	67.73423238	1596.610052	1662.926491	66.31643808	23	324	26.7915	0	1.6	192	32.64927119	38.95801845	wheat	medium
307	China	Eastern Asia	Asia	3.363660337	3.541637473	0.177977136	68.68586881	72.24299703	5.090831228	16	290	90.9724	0	41.8	38	113.4822822	38.95801845	maize	small
308	China	Eastern Asia	Asia	1929.537827	1943.683938	14.14611059	952.2283255	959.1837554	6.760750353	12	42	1047.25	0	0.7	38	117.5655992	38.95801845	maize	small
309	Korea, Peoples Republic of	Eastern Asia	Asia	NA	NA	NA	NA	NA	NA	14	228	373.606	0	7.8	102	126.1488983	38.95801845	rice	small
310	Korea, Peoples Republic of	Eastern Asia	Asia	NA	NA	NA	NA	NA	NA	18	436	126.721	0	3.1	102	127.7322253	38.95801845	rice	small
311	Korea, Peoples Republic of	Eastern Asia	Asia	NA	NA	NA	NA	NA	NA	18	325	126.721	0	5.1	102	127.8155583	38.95801845	rice	small
312	Japan	Eastern Asia	Asia	1488.010224	1488.898854	0.88863059	2095.078471	2096.482416	1.500423097	16	29	154.658	0	36.2	96	141.0655055	38.95801845	rice	small
313	United States	Northern America	Americas	906.3457687	940.9771858	34.6314171	845.5096497	878.8229815	33.31333181	35	111	4.29135	0	18.832	199	-97.43354337	38.87468545	wheat	large
314	United States	Northern America	Americas	920.5760596	923.4744676	2.898408012	894.1165619	898.6734808	4.556918889	34	16	11.3048	0	28.3375	199	-95.85021635	38.87468545	soybean	large
315	United States	Northern America	Americas	935.9110485	941.8230419	5.911993339	952.3146724	961.2702642	8.955591737	36	32	246.964	0	36.4128	199	-91.9335653	38.87468545	soybean	large
316	United States	Northern America	Americas	887.9823536	930.3208454	42.33849181	884.7471901	948.9910708	64.24388068	33	232	1.91696	0	23.5856	199	-91.6835663	38.87468545	soybean	large
317	United States	Northern America	Americas	894.8320445	909.098483	14.26643843	929.1074337	952.7277237	23.62029001	29	80	52.7282	0	0	199	-90.93356929	38.87468545	soybean	medium
318	United States	Northern America	Americas	900.5730175	903.764131	3.191113508	946.0306806	951.4359118	5.405231204	31	18	1256.01	0	0	199	-90.10023928	38.87468545	soybean	large
319	United States	Northern America	Americas	963.0095458	985.2350876	22.22554181	993.3868454	1031.032998	37.64615275	34	115	8.36652	0	4.91308	199	-87.51691625	38.87468545	soybean	large
320	United States	Northern America	Americas	1015.125626	1028.440521	13.31489548	1050.458595	1072.414011	21.95541541	26	66	1.35797	0	11.7182	199	-85.85025623	38.87468545	soybean	medium
321	United States	Northern America	Americas	975.5779303	1124.638257	149.0603269	1004.482275	1125.522643	121.0403683	34	298	13.5048	0	0	199	-82.51693619	38.87468545	maize	large
322	United States	Northern America	Americas	795.5480447	853.637581	58.08953626	793.9098735	846.3696957	52.45982222	30	153	36.0972	0	3.54172	199	-79.85028016	38.87468545	maize	large
323	United States	Northern America	Americas	947.9238838	949.787004	1.863120177	1022.582626	1025.886974	3.304348767	29	10	19.5524	0	0	199	-76.68362612	38.87468545	soybean	medium
324	Portugal	Southern Europe	Europe	695.2167899	697.1879208	1.971130889	748.3118257	750.2400665	1.928240802	25	9	337.376	0	0	152	-9.100562308	38.87468545	maize	medium
325	Portugal	Southern Europe	Europe	658.4491899	672.6057747	14.15658479	695.7192279	709.7407007	14.02147276	27	67	37.8389	0	16.1479	152	-8.517231301	38.87468545	maize	medium
326	Spain	Southern Europe	Europe	0	0	0	437.0414847	438.0806343	1.039149639	18	9	204.972	0	0	171	-0.1005982	38.87468545	rice	small
327	Turkey	Western Asia	Asia	1839.508538	1945.621531	106.1129929	1341.834542	1417.199738	75.36519581	33	434	47.2255	0	3.2	192	28.14928914	38.87468545	wheat	large
328	Azerbaijan	Western Asia	Asia	1024.855087	1078.129835	53.27474822	875.5784744	920.4701736	44.89169919	22	413	105.231	1	2.5	12	48.56587438	38.87468545	wheat	medium
329	Korea, Peoples Republic of	Eastern Asia	Asia	NA	NA	NA	NA	NA	NA	18	204	159.742	0	5.2	102	127.6488923	38.87468545	rice	small
330	Japan	Eastern Asia	Asia	0	0	0	502.0712977	502.7725386	0.805901598	13	54	28.7597	1	26.3	96	140.7321735	38.87468545	rice	small
331	Japan	Eastern Asia	Asia	0	0	0	815.1136903	818.5390475	3.814635022	15	167	58.1819	0	33.5	96	140.9821725	38.87468545	rice	small
332	Japan	Eastern Asia	Asia	0	0	0	786.3523619	788.6368437	2.747320028	16	104	106.729	0	38.5	96	141.0655055	38.87468545	rice	small
333	United States	Northern America	Americas	547.4739225	554.4598144	6.985891918	238.765205	241.6932983	2.847344654	32	38	0.870485	0	10.2469	199	-121.6834467	38.79135245	wheat	large
334	United States	Northern America	Americas	0	0	0	121.1596594	147.1677195	26.00806006	32	533	0.122279	0	5.04223	199	-108.5168325	38.79135245	maize	large
335	United States	Northern America	Americas	901.5580688	907.2530601	5.69499132	945.1166477	954.7340949	9.617447207	32	32	1024.28	0	0	199	-89.93357328	38.79135245	soybean	large
336	United States	Northern America	Americas	1085.276561	1101.442794	16.16623315	1065.06938	1077.111592	12.04221213	24	33	414.262	0	26.9836	199	-84.60026121	38.79135245	maize	medium
337	United States	Northern America	Americas	905.2827774	1124.306893	219.024116	938.5273598	1095.994561	157.4672015	32	438	8.20043	0	0	199	-81.85027218	38.79135245	maize	large
338	United States	Northern America	Americas	937.0380901	950.2730123	13.23492214	999.8717664	1023.441911	23.570145	32	71	43.4225	0	4.31872	199	-75.68363011	38.79135245	soybean	large
339	United States	Northern America	Americas	933.490567	951.2168545	17.72628749	991.6713173	1023.208905	31.53758717	30	95	36.3401	0	0	199	-75.4336311	38.79135245	soybean	large
340	United States	Northern America	Americas	936.8746684	951.242681	14.36801259	998.1192732	1023.671146	25.55187254	30	77	10.0291	0	2.87908	199	-75.3502981	38.79135245	soybean	large
341	United States	Northern America	Americas	934.0919503	951.4492932	17.35734289	993.3975593	1024.26498	30.86742091	30	93	3.27738	1	0	199	-75.2669651	38.79135245	soybean	large
342	Spain	Southern Europe	Europe	734.7518177	765.4180497	30.66623201	657.6638477	685.1122709	27.44842322	21	152	44.6674	0	0.449823	171	-1.017261211	38.79135245	wheat	medium
343	Spain	Southern Europe	Europe	0	0	0	367.1756311	378.7559361	11.58030506	18	116	20.0448	1	0.970481	171	-0.350597203	38.79135245	rice	small
344	Italy	Southern Europe	Europe	1376.593115	1379.930762	3.337646519	1346.974737	1350.192464	3.208830238	13	11	94.4472	0	0	92	16.566002	38.79135245	wheat	small
345	Greece	Southern Europe	Europe	1208.084347	1248.312406	40.22805922	947.674187	973.6945868	26.02039978	17	143	91.0725	0	1.01449	71	23.48264108	38.79135245	wheat	small
346	Turkey	Western Asia	Asia	1981.800822	1994.079711	12.27888877	1460.401846	1469.080287	8.678441494	36	49	47.2255	0	2.7	192	28.06595614	38.79135245	wheat	large
347	Turkey	Western Asia	Asia	1963.959424	2041.434658	77.47523414	1455.979912	1511.217155	55.23724296	19	302	47.2255	0	3.9	192	28.56595414	38.79135245	wheat	small
348	Turkey	Western Asia	Asia	1624.879063	1653.132219	28.25315613	1624.879063	1653.132219	28.25315613	21	136	12.8559	0	9.3	192	37.31591925	38.79135245	wheat	medium
349	Turkey	Western Asia	Asia	1535.769763	1557.495284	21.72552049	1535.769763	1557.495284	21.72552049	20	111	19.7892	0	14	192	40.81590529	38.79135245	wheat	medium
350	Turkey	Western Asia	Asia	1439.279055	1494.884833	55.60577746	1439.279055	1494.884833	55.60577746	21	296	19.7892	0	13.4	192	40.89923829	38.79135245	wheat	medium
351	China	Eastern Asia	Asia	305.9891987	332.1607565	26.17155781	482.4470245	546.7246467	54.02265498	13	766	37.7997	0	5.3	38	111.3989571	38.79135245	soybean	small
352	China	Eastern Asia	Asia	192.902269	202.987086	10.08481703	404.7580023	438.0812451	28.74204117	12	483	37.7997	0	21.9	38	111.4822901	38.79135245	soybean	small
353	Korea, Peoples Republic of	Eastern Asia	Asia	NA	NA	NA	NA	NA	NA	16	244	56.1909	0	5.8	102	127.0655613	38.79135245	rice	small
354	Japan	Eastern Asia	Asia	0	0	0	724.9651138	726.9253807	2.15876736	14	109	10.0079	0	32.7	96	140.8155065	38.79135245	rice	small
355	United States	Northern America	Americas	0	0	0	129.9733132	130.5764768	0.60316368	31	14	0	0	0	199	-121.5167807	38.70801944	maize	large
356	United States	Northern America	Americas	895.209751	912.7564585	17.54670751	917.8735106	946.2862575	28.41274687	30	98	0.0407752	0	0	199	-91.35023429	38.70801944	soybean	large
357	United States	Northern America	Americas	895.1554687	897.2675852	2.112116509	946.4545589	949.8496603	3.395101402	28	12	0.642808	0	0	199	-90.51690428	38.70801944	soybean	medium
358	United States	Northern America	Americas	954.6042648	1028.658873	74.05460796	944.2038611	1066.078989	121.8751275	23	367	13.0046	0	22.6367	199	-84.26692921	38.70801944	soybean	medium
359	United States	Northern America	Americas	942.553283	1115.743211	173.1899282	949.3414508	1091.854252	142.5128014	24	349	9.61058	0	22.6367	199	-84.18359621	38.70801944	maize	medium
360	United States	Northern America	Americas	978.9302306	1122.173739	143.2435086	992.173007	1111.428569	119.2555622	27	287	8.35626	0	23.2002	199	-83.93359721	38.70801944	maize	medium
361	United States	Northern America	Americas	1042.241839	1047.83435	5.592510775	1025.727458	1029.857741	4.130283049	26	12	177.396	0	0	199	-77.43362313	38.70801944	maize	medium
362	United States	Northern America	Americas	1186.27513	1191.807387	5.532256386	1152.075525	1158.027047	5.951522444	23	14	17.9648	0	0	199	-77.18362412	38.70801944	wheat	medium
363	United States	Northern America	Americas	945.6735736	950.3340568	4.660483216	1031.548185	1039.89823	8.350044423	26	25	42.9948	0	25.2846	199	-76.93362512	38.70801944	soybean	medium
364	United States	Northern America	Americas	932.5528409	953.8840304	21.3311896	1014.603051	1052.371952	37.76890092	30	114	23.2644	0	0	199	-76.10029511	38.70801944	soybean	large
365	United States	Northern America	Americas	935.4095992	955.4641444	20.05454523	994.2992842	1030.02307	35.72378575	30	107	42.6406	0	0	199	-75.2669651	38.70801944	soybean	large
366	Spain	Southern Europe	Europe	905.4666749	955.0590105	49.59233559	607.2624935	640.5200993	33.25760585	31	197	7.68382	0	9.60148	171	-6.017241271	38.70801944	wheat	large
368	Turkey	Western Asia	Asia	1572.148856	1588.114717	15.96586041	1572.148856	1588.114717	15.96586041	19	80	40.2018	0	21.2	192	41.98256731	38.70801944	wheat	small
369	China	Eastern Asia	Asia	427.3393931	430.7699314	3.430538312	1148.749294	1155.10307	6.175007762	12	34	585.372	0	32.7	38	116.3989372	38.70801944	wheat	small
370	United States	Northern America	Americas	555.5999376	568.4156614	12.81572378	573.6998252	587.5670755	13.86725033	36	68	2.30276	0	25.0742	199	-97.60020937	38.62468644	wheat	large
371	United States	Northern America	Americas	921.095506	955.5862334	34.49072742	942.6754223	999.7261012	57.05067885	33	184	6.11935	0	35.4469	199	-92.85022831	38.62468644	soybean	large
372	United States	Northern America	Americas	946.496492	975.9797991	29.48330709	961.8562351	1008.473168	46.61693301	34	154	3.67883	0	0	199	-88.60024526	38.62468644	soybean	large
373	United States	Northern America	Americas	1017.994855	1042.116842	24.1219864	1057.634982	1097.537825	39.90284329	28	118	12.781	0	0	199	-83.3502662	38.62468644	soybean	medium
374	United States	Northern America	Americas	990.2730818	1134.019994	143.746912	1064.631824	1182.951075	118.3192511	30	285	9.65203	0	0.939243	199	-82.93360119	38.62468644	maize	large
375	United States	Northern America	Americas	1040.311042	1047.502847	7.191804989	1079.609662	1090.895644	11.28598182	30	35	462.299	0	0	199	-82.85026819	38.62468644	soybean	large
376	Portugal	Southern Europe	Europe	738.8517787	740.9466268	2.094848088	774.816654	776.8161287	1.999474649	27	9	1339.38	0	4.9593	152	-9.017229307	38.62468644	maize	medium
377	Spain	Southern Europe	Europe	962.940469	971.3898644	8.449395466	836.2377757	843.5754086	7.337632905	25	33	201.759	0	2.85737	171	-4.100582248	38.62468644	wheat	medium
378	Greece	Southern Europe	Europe	1174.120061	1223.760867	49.64080588	921.5611579	952.8443341	31.28317622	16	180	8.75015	0	0.582448	71	23.06597608	38.62468644	wheat	small
380	Turkey	Western Asia	Asia	1536.874866	1546.788241	9.9133744	1201.566689	1208.817101	7.250411269	22	51	47.2255	0	2.5	192	28.31595514	38.62468644	wheat	medium
381	Turkey	Western Asia	Asia	1549.869152	1560.655895	10.78674264	1552.39814	1563.092351	10.69421091	18	55	26.058	0	16.9	192	42.14923331	38.62468644	wheat	small
382	Japan	Eastern Asia	Asia	0	0	0	588.0206128	588.3995251	0.459252597	14	29	59.0624	0	5.1	96	140.3988415	38.62468644	rice	small
383	Japan	Eastern Asia	Asia	0	0	0	502.9476212	503.361192	0.551161062	14	37	59.0624	0	12.6	96	140.4821745	38.62468644	rice	small
384	United States	Northern America	Americas	540.9089462	542.8889768	1.980030586	236.1318975	236.9606841	0.804261417	33	11	18.9628	0	29.7961	199	-121.9334457	38.54135344	wheat	large
385	United States	Northern America	Americas	521.4547814	532.9405568	11.48577537	227.4552728	232.2562222	4.663504315	35	65	55.2813	0	29.6008	199	-121.8501127	38.54135344	wheat	large
386	United States	Northern America	Americas	0	0	0	88.83112374	98.99595619	10.16483246	32	338	0.00136627	0	0	199	-108.6001655	38.54135344	maize	large
387	United States	Northern America	Americas	932.4019796	946.136072	13.73409246	953.923756	975.4653589	21.54160282	31	74	10.8048	0	62.321	199	-92.35023031	38.54135344	soybean	large
388	United States	Northern America	Americas	852.8079081	928.5834244	75.7755163	824.5787673	952.8919876	128.3132203	30	416	4.30609	0	35.6162	199	-91.6835663	38.54135344	soybean	large
389	United States	Northern America	Americas	900.0592081	932.433925	32.37471687	913.5950671	966.4149544	52.81988725	30	177	2.98749	0	24.1026	199	-91.4335673	38.54135344	soybean	large
390	United States	Northern America	Americas	902.2561819	913.3645558	11.10837392	936.1604713	954.3095581	18.14908682	26	62	257.397	0	37.6479	199	-91.01690229	38.54135344	soybean	medium
391	United States	Northern America	Americas	912.9970274	925.5241548	12.52712742	957.3993868	978.7574045	21.35801765	35	69	0.398082	0	32.167	199	-89.60024127	38.54135344	soybean	large
392	United States	Northern America	Americas	937.7370469	955.5439718	17.80692497	955.9472126	984.5372772	28.59006455	30	95	218.902	0	22.7008	199	-89.10024327	38.54135344	soybean	large
393	United States	Northern America	Americas	989.4231236	1002.799475	13.37635102	1042.868899	1066.382286	23.51338661	33	68	0	0	0.939243	199	-87.26691725	38.54135344	soybean	large
394	United States	Northern America	Americas	1002.480709	1041.290393	38.8096842	1016.350583	1077.93075	61.58016744	23	190	1.74166	0	49.7997	199	-84.10026321	38.54135344	soybean	medium
395	United States	Northern America	Americas	934.6845318	1148.765681	214.0811494	965.5880977	1118.211228	152.6231301	29	419	22.1031	0	0	199	-82.10027118	38.54135344	maize	medium
396	United States	Northern America	Americas	1127.287072	1142.5319	15.24482845	1101.800665	1112.90564	11.10497436	30	30	373.287	0	8.73054	199	-81.93360518	38.54135344	maize	large
397	United States	Northern America	Americas	1030.810951	1076.787259	45.97630797	1011.379993	1046.314745	34.93475208	29	96	0.819784	0	40.2382	199	-77.85028813	38.54135344	maize	medium
398	United States	Northern America	Americas	946.5469098	953.8441167	7.297206878	1031.40427	1043.597997	12.19372707	25	39	49.9677	0	5.91632	199	-77.01695812	38.54135344	soybean	medium
399	United States	Northern America	Americas	948.5226135	954.891265	6.368651495	1031.717078	1042.379756	10.66267806	28	34	35.3421	0	3.04628	199	-76.76695912	38.54135344	soybean	medium
400	United States	Northern America	Americas	878.8406626	956.7249485	77.8842859	894.1068194	1017.463995	123.3571753	30	415	23.4457	0	4.31847	199	-75.68363011	38.54135344	soybean	large
401	Portugal	Southern Europe	Europe	670.3782879	687.4384845	17.06019665	617.2614021	633.3437709	16.08236881	29	79	30.7427	1	10.7787	152	-8.683897303	38.54135344	maize	medium
402	Portugal	Southern Europe	Europe	983.3273489	1059.541073	76.21372372	978.2991058	1045.463062	67.16395632	31	213	5.27521	1	27.3687	152	-8.350565299	38.54135344	wheat	large
403	Portugal	Southern Europe	Europe	1011.080471	1044.957526	33.87705527	965.0679589	994.6911978	29.62323886	31	96	188.358	0	15.7447	152	-7.933900294	38.54135344	wheat	large
404	Spain	Southern Europe	Europe	1092.986871	1130.533604	37.54673268	1011.129813	1045.86387	34.73405677	38	126	6.18966	1	5.12083	171	-2.767254232	38.54135344	wheat	large
405	Greece	Southern Europe	Europe	1182.935729	1236.143109	53.20738023	884.7779127	918.6708123	33.89289968	20	191	71.2478	0	2.01394	71	22.73264407	38.54135344	wheat	medium
406	Greece	Southern Europe	Europe	1082.639305	1118.169409	35.53010377	830.4569582	852.4538302	21.99687204	17	141	7.45348	0	0.817388	71	23.81597309	38.54135344	wheat	small
407	Greece	Southern Europe	Europe	1031.303857	1090.791515	59.48765834	819.6345861	857.0668355	37.43224935	18	242	32.7068	0	0.0729886	71	24.14930509	38.54135344	wheat	small
408	Turkey	Western Asia	Asia	283.8892723	286.2518315	2.362559204	666.5474968	683.2140213	16.66652451	22	228	57.9576	0	3.9	192	26.48262912	38.54135344	cotton	medium
409	Turkey	Western Asia	Asia	1968.913024	1986.134814	17.22178985	1404.161912	1416.232517	12.07060513	20	69	525.59	0	2.5	192	28.64928715	38.54135344	wheat	medium
410	Turkey	Western Asia	Asia	1896.856511	1905.476896	8.620384925	1900.248438	1908.653018	8.404579225	19	36	35.5504	0	9.4	192	30.89927817	38.54135344	wheat	small
411	Azerbaijan	Western Asia	Asia	1147.360429	1154.126708	6.766278367	969.9595042	975.6193825	5.659878348	22	49	120.504	0	0	12	48.81587339	38.54135344	wheat	medium
412	China	Eastern Asia	Asia	922.6113411	958.6014731	35.99013203	953.915919	1006.194866	39.12110869	14	365	71.7549	0	35	38	111.2322911	38.54135344	soybean	small
413	China	Eastern Asia	Asia	260.1550461	311.6802574	51.52521126	235.0205932	281.8114705	44.07747578	15	954	105.557	0	19.2	38	112.3156202	38.54135344	maize	small
414	Korea, Peoples Republic of	Eastern Asia	Asia	NA	NA	NA	NA	NA	NA	16	447	86.8752	0	5.2	102	127.1488943	38.54135344	rice	small
415	United States	Northern America	Americas	513.9583336	540.1039192	26.14558568	506.529559	535.4281531	28.89859407	36	146	0	0	63.4456	199	-98.68353838	38.45802044	wheat	large
416	United States	Northern America	Americas	595.2918766	622.7541484	27.46227176	607.0417739	638.524492	31.48271819	38	133	0.0123151	0	42.1847	199	-97.18354436	38.45802044	wheat	large
417	United States	Northern America	Americas	796.6117073	822.0912578	25.47955057	729.8492642	765.9615083	36.11224416	33	158	0.117625	0	0	199	-96.68354636	38.45802044	soybean	large
418	United States	Northern America	Americas	898.7146975	910.1409355	11.42623807	878.0718183	894.4287125	16.35689421	31	64	9.13627	0	31.1509	199	-95.01688634	38.45802044	soybean	large
419	United States	Northern America	Americas	847.2529964	1141.796687	294.5436907	916.7424828	1152.061731	235.3192479	29	580	4.71563	0	7.48892	199	-83.01693419	38.45802044	maize	medium
420	United States	Northern America	Americas	1029.415236	1077.833126	48.41788926	1036.306128	1076.419552	40.11342417	28	101	41.5888	0	251.492	199	-78.60028514	38.45802044	maize	medium
421	United States	Northern America	Americas	964.7047281	1077.305015	112.6002866	957.8891256	1043.854488	85.96536205	28	235	14.1377	0	40.2382	199	-77.76695513	38.45802044	maize	medium
422	United States	Northern America	Americas	900.4458997	955.1565739	54.71067424	950.9897077	1042.171716	91.18200834	25	292	20.0155	0	3.34839	199	-77.18362412	38.45802044	soybean	medium
423	United States	Northern America	Americas	941.8607792	957.067737	15.20695783	1022.207455	1047.695697	25.48824212	28	81	81.1799	0	4.02813	199	-76.76695912	38.45802044	soybean	medium
424	United States	Northern America	Americas	1031.425408	1113.113011	81.68760359	1015.381341	1074.247093	58.86575201	29	165	70.7413	0	0	199	-76.51696012	38.45802044	maize	medium
425	United States	Northern America	Americas	950.80373	967.1189521	16.31522215	1018.370103	1046.516736	28.14663306	30	86	55.0013	0	0	199	-75.5169641	38.45802044	soybean	large
426	United States	Northern America	Americas	931.0638778	968.490106	37.42622817	981.7953787	1046.253287	64.4579079	30	197	17.0613	0	0	199	-75.4336311	38.45802044	soybean	large
427	United States	Northern America	Americas	923.5990231	970.0279583	46.42893529	971.1628573	1054.943435	83.78057786	30	244	21.7892	0	4.31847	199	-75.3502981	38.45802044	soybean	large
428	Portugal	Southern Europe	Europe	978.262209	1033.401604	55.13939539	917.7027208	965.6753938	47.97267301	33	158	4.16386	1	20.4791	152	-8.017233295	38.45802044	wheat	large
429	Spain	Southern Europe	Europe	936.3645816	986.5520686	50.18748702	678.9495724	713.3183578	34.36878548	30	193	7.32521	0	13.2402	171	-5.850575269	38.45802044	wheat	large
430	Greece	Southern Europe	Europe	670.5476715	704.0985825	33.55091103	872.1420935	910.7693331	38.62723959	22	187	27.7855	0	2.13504	71	21.64931506	38.45802044	maize	medium
431	Greece	Southern Europe	Europe	1056.177213	1097.223408	41.04619548	826.333552	852.1154111	25.78185919	18	166	25.6929	0	1.96791	71	24.06597209	38.45802044	wheat	small
432	Turkey	Western Asia	Asia	1331.829001	1347.406834	15.577833	1072.742145	1084.397659	11.65551397	22	92	47.2255	0	0	192	28.06595614	38.45802044	wheat	medium
433	Turkey	Western Asia	Asia	1523.455668	1552.724551	29.26888307	1236.085369	1259.230665	23.14529572	20	150	65.7355	0	21.3	192	41.3159033	38.45802044	wheat	medium
434	China	Eastern Asia	Asia	1191.003688	1255.170677	64.16698842	1093.644683	1174.597808	58.83256083	12	497	71.7549	0	11.1	38	110.9822921	38.45802044	soybean	small
435	Korea, Peoples Republic of	Eastern Asia	Asia	NA	NA	NA	NA	NA	NA	15	304	247.661	0	6.7	102	125.2322353	38.45802044	rice	small
436	United States	Northern America	Americas	0	0	0	0	0	0	27	72	1.7802	0	17.6838	199	-120.8501166	38.37468744	maize	medium
437	United States	Northern America	Americas	938.5414986	952.7453153	14.20381675	978.3578754	1002.254118	23.89624242	28	76	23.0722	0	0	199	-92.85022831	38.37468744	soybean	medium
438	United States	Northern America	Americas	934.7867908	953.1092346	18.32244385	971.0941702	1001.478925	30.38475501	26	98	13.2482	0	29.6409	199	-92.68356231	38.37468744	soybean	medium
439	United States	Northern America	Americas	880.37735	920.0841488	39.70679887	904.411502	969.7324477	65.32094573	27	220	12.6083	0	20.3531	199	-90.85023629	38.37468744	soybean	medium
440	United States	Northern America	Americas	912.7565204	918.7036035	5.947083088	979.9664154	990.1560644	10.18964907	37	33	26.2279	0	0	199	-90.10023928	38.37468744	soybean	large
441	United States	Northern America	Americas	973.7352227	982.018511	8.283288281	1021.592476	1036.082506	14.49003033	33	43	0	0	0.939243	199	-87.76691525	38.37468744	soybean	large
442	United States	Northern America	Americas	1028.019989	1030.445599	2.425609926	1080.920044	1084.715737	3.795693722	26	12	180.773	0	0	199	-85.76692323	38.37468744	soybean	medium
443	United States	Northern America	Americas	1081.342302	1147.160638	65.81833613	1114.626533	1177.556933	62.93039934	24	129	13.1722	0	70.8324	199	-84.10026321	38.37468744	maize	medium
444	United States	Northern America	Americas	1023.132874	1061.66048	38.52760617	1050.799581	1104.754342	53.95476071	28	185	8.72552	0	4.78739	199	-83.1836002	38.37468744	soybean	medium
445	United States	Northern America	Americas	1052.325712	1057.5118	5.186087946	1084.866671	1093.07725	8.210579378	27	25	39.9015	0	10.1013	199	-82.76693519	38.37468744	soybean	medium
446	United States	Northern America	Americas	1134.902713	1160.187376	25.28466289	1134.902713	1160.187376	25.28466289	23	49	572.682	0	0	199	-82.26693719	38.37468744	maize	medium
447	United States	Northern America	Americas	954.7865156	971.3638942	16.57737858	1026.365279	1055.128608	28.76332914	30	87	33.615	0	0	199	-75.5169641	38.37468744	soybean	large
448	United States	Northern America	Americas	958.715994	976.9212935	18.20529948	1027.339417	1059.951519	32.61210273	30	95	16.9534	0	3.7726	199	-75.1836321	38.37468744	soybean	large
449	Spain	Southern Europe	Europe	489.4287027	513.8062506	24.37754788	446.9308962	469.1912278	22.26033164	25	180	34.6951	1	7.54798	171	-1.683925219	38.37468744	wheat	medium
451	Turkey	Western Asia	Asia	1817.798113	1893.712702	75.91458914	1279.588651	1333.01693	53.42827899	23	319	47.2255	0	19.5	192	27.81595714	38.37468744	wheat	medium
452	Turkey	Western Asia	Asia	2025.735282	2043.454088	17.71880571	1671.852035	1685.806925	13.95489085	20	69	35.1175	0	2.9	192	29.31595115	38.37468744	wheat	medium
453	China	Eastern Asia	Asia	1333.532614	1370.827084	37.29447014	1273.027693	1307.843782	29.26154515	14	157	165.854	0	17.4	38	112.4822862	38.37468744	maize	small
454	Korea, Peoples Republic of	Eastern Asia	Asia	NA	NA	NA	NA	NA	NA	17	140	86.8752	0	4.5	102	127.3155603	38.37468744	rice	small
455	United States	Northern America	Americas	593.2963574	598.2553653	4.959007912	593.2963574	598.2553653	4.959007912	31	25	332.002	0	43.522	199	-122.4334437	38.29135444	wheat	large
456	United States	Northern America	Americas	138.2808284	172.9083188	34.62749035	138.2808284	172.9083188	34.62749035	31	604	0	0	6.67607	199	-107.6835025	38.29135444	wheat	large
457	United States	Northern America	Americas	911.3165622	946.0186787	34.70211658	941.8519637	1000.512869	58.66090564	26	187	10.7138	0	0	199	-92.85022831	38.29135444	soybean	medium
458	United States	Northern America	Americas	924.0941153	935.8430267	11.74891141	966.6608307	985.9253741	19.26454348	28	64	22.727	0	16.3457	199	-91.10023529	38.29135444	soybean	medium
459	United States	Northern America	Americas	927.837535	951.9259101	24.08837506	980.7824419	1021.186373	40.40393148	36	129	0	0	21.807	199	-89.35024227	38.29135444	soybean	large
460	United States	Northern America	Americas	1020.870931	1149.159176	128.2882446	1026.316918	1117.93784	91.62092162	27	251	6.62372	0	35.2271	199	-83.6002652	38.29135444	maize	medium
461	United States	Northern America	Americas	1044.970943	1057.206578	12.23563504	1077.753732	1097.697683	19.94395143	28	59	100.906	0	3.48322	199	-82.93360119	38.29135444	soybean	medium
462	United States	Northern America	Americas	973.8040457	994.0841953	20.28014962	1037.392311	1071.620333	34.22802159	27	104	84.1632	0	31.0973	199	-78.43361914	38.29135444	soybean	medium
463	United States	Northern America	Americas	934.1297546	955.4970145	21.36725988	1009.276461	1045.0474	35.77093931	27	114	29.071	0	0	199	-76.68362612	38.29135444	soybean	medium
464	United States	Northern America	Americas	955.874521	973.6366287	17.76210769	1031.786426	1062.843165	31.05673918	30	93	27.6448	0	0.939243	199	-75.60029711	38.29135444	soybean	large
465	Portugal	Southern Europe	Europe	980.6810534	1040.78352	60.10246701	943.2983578	997.0144689	53.71611113	32	171	0	0	0	152	-7.433902288	38.29135444	wheat	large
466	Spain	Southern Europe	Europe	467.2019584	477.1374352	9.935476781	464.508671	472.0721281	7.563457043	25	79	38.2024	0	5.07986	171	-1.683925219	38.29135444	wheat	medium
467	Spain	Southern Europe	Europe	453.0801888	460.7309755	7.650786635	380.691165	386.5470193	5.855854294	25	63	88.9686	0	6.83071	171	-1.517259217	38.29135444	wheat	medium
469	Greece	Southern Europe	Europe	1031.723267	1038.039343	6.316075822	937.9011574	943.2568945	5.355737028	17	27	154.586	0	0.806925	71	23.81597309	38.29135444	wheat	small
470	Turkey	Western Asia	Asia	1628.698473	1707.895357	79.19688401	1477.009476	1547.280635	70.27115896	19	369	65.7355	0	2.6	192	41.3159033	38.29135444	wheat	small
471	Turkey	Western Asia	Asia	1442.381443	1451.685302	9.303859139	1444.802067	1454.005188	9.203120724	11	51	26.058	0	25.8	192	41.98256731	38.29135444	wheat	small
472	United States	Northern America	Americas	0	0	0	111.5552594	116.6051093	5.049849893	29	130	15.8206	0	27.0608	199	-121.6001137	38.20802144	maize	medium
473	United States	Northern America	Americas	0	0	0	117.1946124	118.7187076	1.524095245	29	39	1.69217	0	59.826	199	-121.5167807	38.20802144	maize	medium
474	United States	Northern America	Americas	0	0	0	243.1555274	247.4380677	4.282540303	21	70	63.1527	0	56.9669	199	-121.1834487	38.20802144	maize	medium
475	United States	Northern America	Americas	583.7084498	637.6184381	53.90998834	520.2402801	574.2757899	54.03550977	37	255	0.215119	0	35.5722	199	-98.68353838	38.20802144	wheat	large
476	United States	Northern America	Americas	490.2374452	516.616369	26.37892383	522.1006152	554.7561119	32.6554967	35	154	1.63906	0	22.5301	199	-98.01687437	38.20802144	wheat	large
477	United States	Northern America	Americas	918.3481633	933.9201243	15.57196095	968.0150773	993.330211	25.31513366	20	85	138.467	0	0	199	-92.68356231	38.20802144	soybean	medium
478	United States	Northern America	Americas	911.4075614	927.6020164	16.194455	959.1958485	985.3498669	26.15401839	27	89	57.0459	0	16.8637	199	-90.51690428	38.20802144	soybean	medium
479	United States	Northern America	Americas	912.8541642	919.8916238	7.03745965	965.6726224	977.0696949	11.39707244	25	39	5.24021	0	12.8011	199	-90.35023828	38.20802144	soybean	medium
480	United States	Northern America	Americas	1115.562659	1127.09242	11.52976133	1073.934816	1082.19193	8.257114525	39	23	11.2678	0	7.78351	199	-87.35025025	38.20802144	maize	large
481	United States	Northern America	Americas	1013.775025	1020.380297	6.605271147	1078.075407	1089.732386	11.65697883	37	33	14.0752	0	0	199	-87.18358424	38.20802144	soybean	large
482	United States	Northern America	Americas	1145.304776	1151.965413	6.660636672	1091.208774	1095.864846	4.656072185	25	13	2019.88	0	0	199	-85.60025723	38.20802144	maize	medium
483	United States	Northern America	Americas	1047.049786	1052.832503	5.782717304	1097.138673	1106.105034	8.966361104	24	28	33.2492	0	53.4237	199	-85.35025822	38.20802144	soybean	medium
484	United States	Northern America	Americas	964.8065564	1166.027662	201.2211058	964.8065564	1166.027662	201.2211058	24	388	12.9229	0	0	199	-82.26693719	38.20802144	maize	medium
485	United States	Northern America	Americas	977.3955892	992.9783503	15.58276112	1022.169024	1046.229464	24.06044029	27	80	201.354	0	23.4949	199	-78.35028614	38.20802144	soybean	medium
486	United States	Northern America	Americas	1065.649224	1111.114474	45.46525009	1036.340922	1070.714527	34.37360485	27	92	19.3311	0	30.9675	199	-78.10028714	38.20802144	maize	medium
487	United States	Northern America	Americas	934.3443396	1091.657208	157.312868	943.0926887	1062.592706	119.5000171	27	324	13.3927	0	30.9675	199	-77.85028813	38.20802144	maize	medium
488	United States	Northern America	Americas	1080.474289	1100.044853	19.57056378	1047.287021	1061.410465	14.12344384	27	40	242.418	0	0	199	-77.51695613	38.20802144	maize	medium
489	Portugal	Southern Europe	Europe	987.5271259	1038.373179	50.84605294	868.5997446	913.1505619	44.55081728	33	145	7.54674	0	0	152	-7.517235289	38.20802144	wheat	large
490	Portugal	Southern Europe	Europe	1002.379103	1042.880322	40.50121896	830.3006536	860.1846503	29.88399668	30	115	10.5664	0	6.58597	152	-7.100570284	38.20802144	wheat	large
491	Spain	Southern Europe	Europe	897.4933943	973.442022	75.94862768	712.0310006	769.8746286	57.84362801	25	296	7.0677	1	2.91257	171	-3.850583245	38.20802144	wheat	medium
492	Turkey	Western Asia	Asia	1960.689136	1985.389387	24.7002507	1610.137782	1629.53226	19.39447864	20	99	46.6437	0	41.5	192	29.89928216	38.20802144	wheat	medium
493	China	Eastern Asia	Asia	1937.942499	1954.196926	16.25442743	1293.86868	1305.235025	10.75242196	10	48	73.4463	0	12.6	38	113.8989472	38.20802144	maize	small
494	Korea, Republic of	Eastern Asia	Asia	NA	0	NA	NA	1009.291322	NA	17	34	731.508	0	0	103	128.5655553	38.20802144	rice	small
495	Japan	Eastern Asia	Asia	0	0	0	558.4946718	558.9663411	0.633009712	16	38	40.8058	0	13.9	96	140.6488405	38.20802144	rice	small
496	United States	Northern America	Americas	556.5012566	558.9103503	2.409093716	402.0635961	403.6202783	1.556682181	31	13	1.27592	0	0	199	-122.1001117	38.12468844	wheat	large
497	United States	Northern America	Americas	508.8666554	536.435422	27.56876656	365.2123952	382.412387	17.19999174	31	155	0.345835	1	0.939243	199	-121.9334457	38.12468844	wheat	large
498	United States	Northern America	Americas	0	0	0	285.7555824	290.8669658	5.111383427	24	53	18.2456	0	72.4294	199	-120.9334496	38.12468844	maize	medium
499	United States	Northern America	Americas	0	0	0	0.164114643	0.167951324	0.003836681	36	61	3.33191	0	37.63	199	-103.8501844	38.12468844	maize	large
500	United States	Northern America	Americas	926.7014355	947.1386109	20.43717543	977.5364196	1012.222279	34.6858592	26	110	20.6168	0	9.8438	199	-92.51689631	38.12468844	soybean	medium
501	United States	Northern America	Americas	915.0450482	946.4201638	31.37511567	965.668422	1016.138257	50.46983508	30	169	3.69032	0	23.8863	199	-91.8502323	38.12468844	soybean	large
502	United States	Northern America	Americas	977.4712134	1015.407299	37.93608583	993.3364767	1021.269181	27.93270394	30	84	23.8941	0	15.3314	199	-91.35023429	38.12468844	maize	large
503	United States	Northern America	Americas	912.4639036	942.9852356	30.52133204	948.0569554	997.7327728	49.67581741	27	165	9.03872	0	9.58327	199	-90.68357029	38.12468844	soybean	medium
504	United States	Northern America	Americas	928.1370274	944.6287419	16.49171453	993.7548482	1021.409602	27.65475375	33	89	13.0069	0	21.441	199	-89.76690728	38.12468844	soybean	large
505	United States	Northern America	Americas	999.9794855	1008.685575	8.706089612	1068.043949	1083.551227	15.50727875	39	44	0	0	10.656	199	-87.35025025	38.12468844	soybean	large
506	United States	Northern America	Americas	988.1030357	1016.825627	28.72259151	1040.703173	1091.924738	51.22156516	37	144	17.1172	0	11.5826	199	-87.18358424	38.12468844	soybean	large
507	United States	Northern America	Americas	1041.974947	1163.59421	121.6192626	1019.787574	1105.481541	85.69396655	33	235	9.58316	0	0	199	-86.85025224	38.12468844	maize	large
508	United States	Northern America	Americas	1038.626057	1041.896142	3.270085132	1089.392334	1094.858692	5.466358	24	16	421.098	0	0	199	-85.60025723	38.12468844	soybean	medium
509	United States	Northern America	Americas	1076.869359	1120.734378	43.86501863	1040.320145	1075.226725	34.90657918	27	88	7.97947	0	17.4963	199	-78.10028714	38.12468844	maize	medium
510	United States	Northern America	Americas	991.9023375	1113.206207	121.3038698	976.9726362	1062.597894	85.62525818	27	245	23.3536	0	10.3849	199	-77.76695513	38.12468844	maize	medium
511	United States	Northern America	Americas	997.8072846	1124.88678	127.0794954	983.4830562	1073.329461	89.84640465	27	254	11.019	0	13.6505	199	-77.60028913	38.12468844	maize	medium
512	United States	Northern America	Americas	902.8873546	976.8532053	73.96585077	952.7521959	1082.275704	129.523508	25	386	8.37366	0	0	199	-76.85029212	38.12468844	soybean	medium
513	United States	Northern America	Americas	953.4148838	976.5949401	23.1800563	1036.728167	1076.521774	39.79360784	30	121	14.2067	0	0.939243	199	-75.68363011	38.12468844	soybean	large
514	United States	Northern America	Americas	952.8497543	981.3399776	28.4902233	1031.742172	1084.050283	52.30811197	30	148	6.57681	0	0.939243	199	-75.5169641	38.12468844	soybean	large
515	Spain	Southern Europe	Europe	992.5093942	1031.950114	39.44072009	787.8604927	818.1086674	30.24817473	29	145	10.6269	1	11.0809	171	-5.850575269	38.12468844	wheat	medium
516	Spain	Southern Europe	Europe	514.5831465	518.9604064	4.377259894	456.6730085	460.2042291	3.531220583	24	32	147.419	0	2.39769	171	-1.017261211	38.12468844	wheat	medium
517	Greece	Southern Europe	Europe	250.5335116	257.0844738	6.550962143	619.3956055	632.747711	13.35210546	21	100	7.45065	0	0.361181	71	22.23264607	38.12468844	maize	medium
518	Greece	Southern Europe	Europe	550.6314663	567.9998212	17.36835494	740.0147133	759.0287958	19.01408242	20	120	39.4452	0	0.832235	71	22.39931207	38.12468844	maize	medium
519	Turkey	Western Asia	Asia	420.5207077	421.1152259	0.594518168	983.158524	987.2642355	4.105711442	18	39	57.9576	0	2.4	192	28.23262214	38.12468844	cotton	small
520	Turkey	Western Asia	Asia	1408.637339	1453.761655	45.12431618	1090.994652	1123.677085	32.68243344	20	247	47.2255	0	20.3	192	28.64928715	38.12468844	wheat	medium
521	Turkey	Western Asia	Asia	2010.370735	2025.387647	15.01691212	1660.493643	1672.336219	11.84257582	19	59	46.6437	0	4	192	28.89928615	38.12468844	wheat	small
522	Turkey	Western Asia	Asia	1943.433943	1981.02525	37.59130728	1966.045261	2002.30211	36.25684834	16	151	33.1955	0	0	192	30.81594517	38.12468844	wheat	small
523	Turkey	Western Asia	Asia	1678.036232	1753.623918	75.58768613	1690.896807	1764.082706	73.1858993	12	343	33.1955	0	0	192	31.56594218	38.12468844	wheat	small
524	China	Eastern Asia	Asia	986.290523	1054.981727	68.69120436	957.0017547	1050.489	72.36115313	11	633	138.201	0	20.7	38	110.8989591	38.12468844	soybean	small
525	China	Eastern Asia	Asia	998.6047291	1038.114023	39.5092936	976.8032785	1030.52456	41.56354285	10	370	138.201	0	196.6	38	111.1489581	38.12468844	soybean	small
526	China	Eastern Asia	Asia	1879.496152	1886.360608	6.864456005	1284.787336	1289.539675	4.454784672	11	21	85.1989	0	29.8	38	114.0656132	38.12468844	maize	small
527	Korea, Republic of	Eastern Asia	Asia	NA	0	NA	NA	811.743393	NA	18	97	25.3913	0	21.6	103	127.8155583	38.12468844	rice	small
528	Japan	Eastern Asia	Asia	0	0	0	582.910828	583.3382952	0.427467214	17	33	149.607	0	15.5	96	139.9821765	38.12468844	rice	small
529	Japan	Eastern Asia	Asia	0	0	0	405.4618329	405.9847178	0.655447945	16	58	152.788	0	17.3	96	140.3155085	38.12468844	rice	small
530	Japan	Eastern Asia	Asia	0	0	0	164.9103933	165.1818261	0.466363332	16	74	152.788	1	17	96	140.3988415	38.12468844	rice	small
531	Japan	Eastern Asia	Asia	0	0	0	600.7037705	601.1042123	0.400441804	16	30	164.894	0	33.3	96	140.7321735	38.12468844	rice	small
532	United States	Northern America	Americas	0	0	0	226.5446308	227.0428045	0.498173664	20	9	178.527	0	0	199	-121.2667817	38.04135544	maize	medium
533	United States	Northern America	Americas	385.1891614	456.6549828	71.46582142	385.1891614	456.6549828	71.46582142	31	472	0.0933153	0	2.88396	199	-108.4334995	38.04135544	wheat	large
534	United States	Northern America	Americas	593.8311479	610.1442763	16.31312844	660.708085	674.0135214	13.25926409	32	54	1.55369	0	26.7872	199	-97.10021136	38.04135544	sorghum	large
535	United States	Northern America	Americas	864.2514658	911.641222	47.38975626	832.7097205	900.4045788	67.69485824	34	265	5.41472	0	54.7464	199	-94.43355533	38.04135544	soybean	large
536	United States	Northern America	Americas	878.6778383	950.6604102	71.98257184	897.1871833	1011.027501	113.8403172	29	386	8.2652	0	14.893	199	-91.8502323	38.04135544	soybean	medium
537	United States	Northern America	Americas	935.2833206	951.5220771	16.23875645	1004.515747	1031.884522	27.36877535	32	87	5.47348	0	15.0333	199	-89.76690728	38.04135544	soybean	large
538	United States	Northern America	Americas	931.1534337	956.6756433	25.52220965	982.9123567	1025.493074	42.58071737	34	136	0	0	12.878	199	-89.51690827	38.04135544	soybean	large
539	United States	Northern America	Americas	937.543798	958.0280143	20.4842163	989.9878608	1024.033942	34.04608145	35	109	6.34484	0	10.1004	199	-89.35024227	38.04135544	soybean	large
540	United States	Northern America	Americas	940.709549	960.1082237	19.39867472	992.2273603	1024.372692	32.1453318	36	103	0.360364	0	11.8679	199	-89.26690927	38.04135544	soybean	large
541	United States	Northern America	Americas	937.1392168	963.0195778	25.88036099	969.5495348	1011.085242	41.53570753	35	137	17.5697	0	11.2293	199	-89.01691027	38.04135544	soybean	large
542	United States	Northern America	Americas	923.2885349	970.7017959	47.41326103	936.2854778	1014.224394	77.93891599	34	249	2.421	0	4.41581	199	-88.60024526	38.04135544	soybean	large
543	United States	Northern America	Americas	955.1151218	971.8921641	16.77704229	989.4127764	1017.049432	27.63665564	27	88	3.2341	0	4.6918	199	-88.35024626	38.04135544	soybean	medium
544	United States	Northern America	Americas	1038.545823	1044.281574	5.735751046	1079.734431	1088.467695	8.733263544	23	28	146.349	0	0.939243	199	-85.60025723	38.04135544	soybean	medium
545	United States	Northern America	Americas	1129.621645	1131.130916	1.509270486	1079.854785	1080.912694	1.057909713	26	3	1609.86	0	0	199	-84.51692821	38.04135544	maize	medium
546	United States	Northern America	Americas	1112.887462	1147.595553	34.70809052	1039.855172	1063.744622	23.88945055	27	68	128.666	0	24.8068	199	-78.43361914	38.04135544	maize	medium
547	United States	Northern America	Americas	1015.95451	1136.795165	120.8406551	973.5811884	1056.904013	83.32282439	26	239	8.36474	0	0	199	-77.68362213	38.04135544	maize	medium
548	United States	Northern America	Americas	955.2554988	980.0556948	24.80019601	1026.300653	1066.971332	40.67067895	27	129	97.5266	0	4.33536	199	-77.51695613	38.04135544	soybean	medium
549	United States	Northern America	Americas	974.183813	984.0282844	9.84447146	1062.049897	1078.304307	16.25441036	29	51	115.904	0	4.37665	199	-77.35029013	38.04135544	soybean	medium
550	United States	Northern America	Americas	901.3498241	977.6796542	76.32983015	951.3970027	1085.352109	133.9551064	27	398	14.0268	0	0.939243	199	-76.60029312	38.04135544	soybean	medium
551	United States	Northern America	Americas	961.326566	984.105764	22.77919798	1043.104037	1084.82353	41.71949219	30	118	10.7451	0	0.96214	199	-75.5169641	38.04135544	soybean	large
552	Portugal	Southern Europe	Europe	959.1850894	1047.632418	88.44732825	936.8376473	1015.11665	78.27900246	30	250	4.82981	1	15.4241	152	-7.183903285	38.04135544	wheat	large
553	Portugal	Southern Europe	Europe	964.4215313	1056.078411	91.6568799	840.0390278	919.6125646	79.57353685	29	257	8.51956	0	5.73615	152	-7.100570284	38.04135544	wheat	medium
554	Spain	Southern Europe	Europe	1060.88218	1157.274297	96.3921173	873.6950708	950.7975613	77.10249049	28	316	6.84832	1	6.65969	171	-6.933904282	38.04135544	wheat	medium
555	Greece	Southern Europe	Europe	1158.118068	1203.407724	45.28965606	967.4566066	1005.818128	38.3615213	19	167	7.45364	1	2.17505	71	22.56597807	38.04135544	wheat	small
556	Greece	Southern Europe	Europe	1215.362965	1258.470829	43.10786338	1063.983536	1102.371326	38.38778989	19	152	443.889	0	2.17762	71	22.64931107	38.04135544	wheat	small
557	Turkey	Western Asia	Asia	1911.94733	1925.497711	13.55038093	1544.69908	1555.263086	10.56400652	19	56	373.848	0	20.3	192	28.81595315	38.04135544	wheat	small
558	China	Eastern Asia	Asia	1028.767342	1096.315724	67.5483817	980.9798125	1070.73082	69.3433538	10	599	138.201	0	17.9	38	111.1489581	38.04135544	soybean	small
559	China	Eastern Asia	Asia	692.6561715	736.4404242	43.78425265	726.1731382	791.861069	52.62532023	12	578	138.201	0	13.2	38	111.2322911	38.04135544	soybean	small
560	China	Eastern Asia	Asia	865.3134982	940.0860882	74.77258997	573.4590161	617.5032575	35.84035243	13	459	54.1335	0	13.2	38	111.3156241	38.04135544	maize	small
561	China	Eastern Asia	Asia	1034.382323	1071.133469	36.75114654	686.9253229	710.9338917	18.71486145	13	198	198.088	0	4.5	38	111.6489561	38.04135544	maize	small
562	China	Eastern Asia	Asia	454.2109244	456.8863084	2.675384016	1145.755585	1150.406203	4.534163648	15	25	1693.49	0	92.1	38	116.7322692	38.04135544	wheat	small
563	China	Eastern Asia	Asia	477.0867013	482.1688769	5.082175562	1113.110967	1121.424891	7.914187033	15	45	249.253	0	99.7	38	117.0656012	38.04135544	wheat	small
564	Korea, Republic of	Eastern Asia	Asia	NA	0	NA	NA	852.8772395	NA	17	82	29.4082	0	10.1	103	128.5655553	38.04135544	rice	small
565	Japan	Eastern Asia	Asia	10608.94482	10612.2209	3.276088357	10503.06157	10506.31483	3.2305609	17	15	324.496	0	0	96	139.3988455	38.04135544	rice	small
566	Japan	Eastern Asia	Asia	0	0	0	739.157279	739.4918921	0.381207233	17	19	246.181	0	31	96	140.8155065	38.04135544	rice	small
567	United States	Northern America	Americas	0	0	0	160.9615506	161.6583531	0.696802488	29	13	96.405	0	0	199	-121.6834467	37.95802244	maize	medium
568	United States	Northern America	Americas	118.0937301	147.7886276	29.69489751	118.0937301	147.7886276	29.69489751	31	606	0.737539	0	8.65189	199	-108.1001675	37.95802244	wheat	large
569	United States	Northern America	Americas	69.04445456	78.78851418	9.744059621	69.04445456	78.78851418	9.744059621	31	373	1.94403	0	5.76792	199	-108.0168345	37.95802244	wheat	large
570	United States	Northern America	Americas	859.5096134	883.2461284	23.73651499	799.9527767	835.7680042	35.81522754	31	137	0.844659	0	22.5127	199	-95.51688434	37.95802244	soybean	large
571	United States	Northern America	Americas	921.2059129	952.7922727	31.58635974	953.6205737	1004.558283	50.93770883	31	169	1.60933	0	34.4143	199	-93.76689132	37.95802244	soybean	large
572	United States	Northern America	Americas	916.6682499	956.4432046	39.77495466	941.0666789	1004.990209	63.92353004	31	212	3.46112	0	34.4143	199	-93.68355832	37.95802244	soybean	large
573	United States	Northern America	Americas	946.6788896	1052.991199	106.3123089	946.6788896	1052.991199	106.3123089	25	227	3.49929	0	17.8617	199	-92.85022831	37.95802244	maize	medium
574	United States	Northern America	Americas	792.8059525	1058.272308	265.466356	877.4360645	1076.987809	199.551744	27	564	9.85402	0	21.1959	199	-92.43356331	37.95802244	maize	medium
575	United States	Northern America	Americas	957.3587238	1053.405403	96.04667944	974.410701	1052.268551	77.85785031	28	205	1.74776	0	24.0538	199	-92.35023031	37.95802244	maize	medium
576	United States	Northern America	Americas	994.2663537	1041.031038	46.76468398	1011.782871	1046.344249	34.56137752	29	101	62.648	0	0	199	-91.6835663	37.95802244	maize	medium
577	United States	Northern America	Americas	981.839591	985.1247379	3.285146888	1050.50891	1056.351863	5.842952634	30	17	33.6746	0	0	199	-87.76691525	37.95802244	soybean	large
578	United States	Northern America	Americas	987.782746	989.7242078	1.941461753	1060.096816	1063.559988	3.46317139	32	10	573.867	0	5.62896	199	-87.68358225	37.95802244	soybean	large
579	United States	Northern America	Americas	1127.484418	1156.811608	29.32718951	1103.429146	1128.339833	24.9106863	25	57	33.4388	0	0	199	-83.7669312	37.95802244	maize	medium
580	United States	Northern America	Americas	1120.573421	1148.672485	28.09906442	1082.714169	1104.377143	21.66297443	27	55	10.6691	0	0	199	-78.60028514	37.95802244	maize	medium
581	United States	Northern America	Americas	1039.714354	1142.904685	103.1903304	1023.048714	1101.385128	78.33641451	27	203	20.7125	0	15.6235	199	-78.35028614	37.95802244	maize	medium
582	United States	Northern America	Americas	1071.945082	1138.265592	66.32050978	1069.916728	1122.785166	52.86843847	26	131	48.6029	0	0	199	-78.26695314	37.95802244	maize	medium
583	United States	Northern America	Americas	1076.698263	1129.971143	53.27287927	1061.711733	1101.18884	39.47710653	26	106	13.7875	0	13.7713	199	-77.85028813	37.95802244	maize	medium
584	United States	Northern America	Americas	978.7642656	983.7817585	5.017492822	1073.066097	1081.354251	8.288154593	28	26	30.229	0	0.701916	199	-77.43362313	37.95802244	soybean	medium
585	United States	Northern America	Americas	894.4344329	990.8394442	96.40501132	927.1398296	1086.310525	159.1706958	27	496	3.0474	0	1.5277	199	-77.10029112	37.95802244	soybean	medium
586	Portugal	Southern Europe	Europe	1086.943602	1120.234649	33.29104705	1027.242802	1056.571767	29.32896509	34	88	82.5169	0	5.84923	152	-8.767230304	37.95802244	wheat	large
587	Spain	Southern Europe	Europe	1109.360243	1143.416833	34.0565895	993.8319562	1023.295542	29.46358569	29	113	6.84832	0	8.44749	171	-7.017237283	37.95802244	wheat	medium
588	Turkey	Western Asia	Asia	345.0565893	347.3703056	2.313716231	843.7434434	860.9142528	17.17080939	19	184	57.9576	0	32.5	192	27.48262513	37.95802244	cotton	small
589	Turkey	Western Asia	Asia	95.1639303	95.40222104	0.238290734	920.3676948	928.1335882	7.765893363	16	69	74.5756	0	39.5	192	27.98262314	37.95802244	cotton	small
590	Turkey	Western Asia	Asia	1869.616465	1889.562706	19.94624116	1867.759217	1886.633944	18.87472713	16	84	33.1955	0	0	192	30.73261217	37.95802244	wheat	small
591	Turkey	Western Asia	Asia	1838.1309	1860.813618	22.68271732	1844.956739	1866.584039	21.62729966	12	97	33.1955	0	16.6	192	31.31594318	37.95802244	wheat	small
592	Tajikistan	Central Asia	Asia	1489.491308	1516.821286	27.3299775	893.5020867	909.5495903	16.04750362	34	125	149.167	0	22.7	184	68.73246063	37.95802244	wheat	large
593	Tajikistan	Central Asia	Asia	1507.96037	1539.697398	31.73702836	905.9065385	924.5733732	18.66683478	33	143	149.167	0	22.6	184	68.81579363	37.95802244	wheat	large
594	China	Eastern Asia	Asia	939.1872126	962.9595435	23.77233089	930.0012157	962.6538129	25.65200534	12	240	85.7547	0	13.2	38	111.2322911	37.95802244	soybean	small
595	China	Eastern Asia	Asia	784.1542205	828.6690729	44.51485233	509.1822299	535.1519756	21.50368287	14	310	54.1335	0	13.2	38	111.3989571	37.95802244	maize	small
596	China	Eastern Asia	Asia	247.4199155	271.9742162	24.55430068	213.2823608	235.8423775	21.15345509	14	521	54.7466	0	4.5	38	111.5656231	37.95802244	maize	small
597	China	Eastern Asia	Asia	1383.596325	1461.337484	77.74115926	1317.830142	1390.402803	61.8392117	12	307	90.4997	0	18.8	38	113.3156162	37.95802244	maize	small
598	China	Eastern Asia	Asia	1847.182131	1851.995991	4.813859537	1272.744002	1276.104338	3.149944625	12	15	37.7995	0	36.6	38	114.0656132	37.95802244	maize	small
599	United States	Northern America	Americas	943.4520225	959.2582961	15.80627365	957.2674187	981.5138187	24.24640006	32	84	1042.05	0	41.7115	199	-94.01689033	37.87468943	soybean	large
600	United States	Northern America	Americas	1010.453588	1050.640587	40.18699911	1031.296733	1063.990006	32.69327301	29	86	37.1468	0	0	199	-92.1002313	37.87468943	maize	medium
601	United States	Northern America	Americas	895.7077246	1044.344675	148.6369507	895.7077246	1044.344675	148.6369507	29	320	8.6951	0	12.2104	199	-91.8502323	37.87468943	maize	medium
602	United States	Northern America	Americas	976.9744706	1044.821011	67.84654011	1014.712784	1070.42407	55.71128614	30	146	6.19346	0	25.2533	199	-91.6835663	37.87468943	maize	large
603	United States	Northern America	Americas	957.2542152	980.5276159	23.27340068	1081.022099	1117.836592	36.81449353	27	121	20.3958	0	8.14578	199	-90.76690329	37.87468943	soybean	medium
604	United States	Northern America	Americas	960.349031	975.4656164	15.11658546	1014.233814	1039.858688	25.6248742	27	79	7.04369	0	0	199	-90.35023828	37.87468943	soybean	medium
605	United States	Northern America	Americas	943.2114672	963.2402772	20.02880995	979.9230761	1009.649394	29.72631831	33	106	0.855032	0	7.95573	199	-89.26690927	37.87468943	soybean	large
606	United States	Northern America	Americas	1004.531226	1030.403337	25.87211141	1062.814208	1105.140289	42.32608058	32	128	28.6163	0	18.5229	199	-86.76691924	37.87468943	soybean	large
607	United States	Northern America	Americas	1027.551856	1046.645876	19.09401948	1087.190736	1120.136666	32.94593048	28	93	32.3399	0	45.0501	199	-86.10025523	37.87468943	soybean	medium
608	United States	Northern America	Americas	1133.742986	1199.919962	66.17697567	1112.40123	1168.304987	55.90375707	22	124	0.575341	0	88.8104	199	-84.10026321	37.87468943	maize	medium
609	United States	Northern America	Americas	1101.494854	1165.789495	64.29464085	1101.494854	1165.789495	64.29464085	26	124	11.6899	0	11.176	199	-83.3502662	37.87468943	maize	medium
610	United States	Northern America	Americas	1000.029803	1116.198836	116.1690332	1036.659309	1123.235048	86.57573932	28	234	30.4312	0	0	199	-78.85028414	37.87468943	maize	medium
611	United States	Northern America	Americas	990.3645872	1138.182751	147.8181638	1013.531768	1134.482395	120.9506273	26	292	8.68575	0	15.0272	199	-78.35028614	37.87468943	maize	medium
612	United States	Northern America	Americas	932.9338647	981.6522438	48.71837918	989.3632048	1071.849723	82.48651815	25	253	14.3358	0	14.8581	199	-78.10028714	37.87468943	soybean	medium
613	United States	Northern America	Americas	961.1040946	983.878021	22.77392639	1040.833131	1078.713139	37.88000757	26	118	22.2649	0	19.5443	199	-77.68362213	37.87468943	soybean	medium
614	United States	Northern America	Americas	940.8714395	985.3266544	44.45521486	1009.485249	1083.048674	73.56342466	27	230	16.8319	0	22.3144	199	-77.60028913	37.87468943	soybean	medium
615	United States	Northern America	Americas	960.4776776	992.6050396	32.12736198	1044.961831	1102.919809	57.95797814	25	165	1.15153	0	0.939243	199	-77.01695812	37.87468943	soybean	medium
616	United States	Northern America	Americas	968.9873444	989.7617736	20.77442924	1069.221306	1106.51854	37.29723396	24	107	7.4396	0	0.939243	199	-76.93362512	37.87468943	soybean	medium
617	United States	Northern America	Americas	938.0939769	985.6577035	47.5637266	1018.436537	1105.675211	87.23867437	25	246	13.7053	0	0	199	-76.68362612	37.87468943	soybean	medium
618	United States	Northern America	Americas	934.4175545	991.8114608	57.39390636	1010.927177	1114.370482	103.4433055	28	295	50.4212	0	0.939243	199	-76.43362712	37.87468943	soybean	medium
619	Portugal	Southern Europe	Europe	1080.78139	1121.298726	40.51733645	1069.036423	1104.731107	35.69468362	35	107	28.2823	0	11.5511	152	-8.683897303	37.87468943	wheat	large
620	Portugal	Southern Europe	Europe	992.8594553	1036.983803	44.12434783	951.2520613	990.0635842	38.81152286	32	126	14.9667	1	27.0591	152	-7.517235289	37.87468943	wheat	large
621	Spain	Southern Europe	Europe	1115.730299	1172.600674	56.87037502	971.2561237	1019.077901	47.82177737	20	184	9.92425	1	3.82111	171	-6.600572278	37.87468943	wheat	medium
622	Greece	Southern Europe	Europe	530.0354932	538.6832458	8.647752639	754.1432628	764.297705	10.15444214	22	63	16.5182	0	4.21766	71	21.64931506	37.87468943	maize	medium
623	Greece	Southern Europe	Europe	1115.30604	1164.922836	49.61679641	1035.104784	1076.776405	41.67162063	18	189	22.7415	0	2.49872	71	22.64931107	37.87468943	wheat	small
624	Turkey	Western Asia	Asia	1594.522255	1651.383854	56.86159892	1077.549	1112.105235	34.55623547	19	274	31.2809	0	2.9	192	39.39924427	37.87468943	wheat	small
625	China	Eastern Asia	Asia	1288.017693	1301.404119	13.38642658	1213.944447	1230.901825	12.80060853	10	100	273.926	0	15.3	38	110.9822921	37.87468943	soybean	small
626	China	Eastern Asia	Asia	1032.633484	1042.066062	9.432578048	1080.841944	1095.344959	11.00070692	14	88	54.1335	0	13.2	38	111.2322911	37.87468943	soybean	small
627	China	Eastern Asia	Asia	684.8692799	707.5773918	22.70811189	712.6905718	747.4636507	27.75535149	15	312	54.1335	0	13.2	38	111.3156241	37.87468943	soybean	small
628	Korea, Republic of	Eastern Asia	Asia	NA	0	NA	NA	1039.366106	NA	17	22	396.376	0	22.5	103	126.9822283	37.87468943	rice	small
629	United States	Northern America	Americas	708.0059056	709.7563779	1.750472269	578.3570614	580.1396521	1.78259069	31	26	131.391	0	100.622	199	-120.7667836	37.79135643	bean	large
630	United States	Northern America	Americas	607.729894	620.0090632	12.27916919	680.6252315	690.7293755	10.04275893	37	40	2.02005	0	38.8098	199	-96.85021236	37.79135643	sorghum	large
631	United States	Northern America	Americas	892.7672351	959.9955261	67.22829106	839.7946239	940.6878738	100.8932499	31	357	4.4059	0	50.0538	199	-94.10022333	37.79135643	soybean	large
632	United States	Northern America	Americas	1157.357709	1216.657601	59.29989149	1157.357709	1216.657601	59.29989149	24	147	8.06939	0	32.231	199	-92.93356131	37.79135643	wheat	medium
633	United States	Northern America	Americas	983.3633371	1044.696749	61.3334122	962.5166108	1005.698891	43.18227986	30	132	0.162886	0	20.5765	199	-91.5169003	37.79135643	maize	large
634	United States	Northern America	Americas	945.7237394	965.419097	19.69535763	1018.376165	1052.982164	34.60599917	28	104	4.80094	0	0	199	-89.76690728	37.79135643	soybean	medium
635	United States	Northern America	Americas	946.3767812	970.7511011	24.37431997	981.2298007	1017.4303	36.20049923	29	128	2.90449	0	12.3451	199	-89.51690827	37.79135643	soybean	medium
636	United States	Northern America	Americas	945.9478245	967.3913046	21.44348011	982.2785398	1014.134048	31.85550832	31	113	34.1163	0	0	199	-89.35024227	37.79135643	soybean	large
637	United States	Northern America	Americas	924.2896863	977.8040912	53.51440483	1007.568082	1107.551481	99.98339829	25	279	10.9374	0	13.1035	199	-78.01695413	37.79135643	soybean	medium
638	United States	Northern America	Americas	959.9508257	980.3350909	20.38426516	1072.344933	1110.75383	38.40889702	25	106	21.5049	0	13.1035	199	-77.93362113	37.79135643	soybean	medium
639	United States	Northern America	Americas	1127.827566	1157.163682	29.3361152	1096.40997	1118.333291	21.92332157	25	57	17.7919	0	13.1035	199	-77.85028813	37.79135643	maize	medium
640	United States	Northern America	Americas	963.1505431	986.369107	23.21856388	1045.012332	1083.425364	38.41303209	26	120	36.7232	0	24.7767	199	-77.68362213	37.79135643	soybean	medium
641	United States	Northern America	Americas	947.0297662	994.4316795	47.40191325	1025.467191	1111.375772	85.90858108	28	243	23.7109	0	4.05456	199	-77.18362412	37.79135643	soybean	medium
642	United States	Northern America	Americas	982.4931599	994.194545	11.70138511	1090.838785	1111.878781	21.0399967	25	60	11.2593	0	0.939243	199	-76.76695912	37.79135643	soybean	medium
643	United States	Northern America	Americas	908.2344688	997.6717348	89.437266	960.7079297	1121.891488	161.183558	28	457	8.95789	0	0	199	-76.43362712	37.79135643	soybean	medium
644	Portugal	Southern Europe	Europe	986.6775253	1078.057591	91.38006541	946.4306831	1027.018142	80.58745921	35	251	8.76668	1	19.0804	152	-7.933900294	37.79135643	wheat	large
645	Spain	Southern Europe	Europe	1136.98367	1179.902034	42.91836472	899.2015466	931.7628806	32.56133403	26	138	6.04733	0	4.4134	171	-6.76723828	37.79135643	wheat	medium
646	Greece	Southern Europe	Europe	606.0878786	650.1564262	44.06854755	767.0834753	814.9305552	47.84707991	20	266	117.453	0	3.237	71	21.48264906	37.79135643	maize	medium
647	Turkey	Western Asia	Asia	1293.035284	1300.553355	7.518071925	1130.711274	1136.84175	6.130475804	21	46	868.272	0	47.1	192	29.23261815	37.79135643	wheat	medium
648	Turkey	Western Asia	Asia	2093.99506	2231.098407	137.1033467	1598.657959	1702.978729	104.3207691	20	489	56.1063	0	41.8	192	35.73259223	37.79135643	wheat	medium
649	United States	Northern America	Americas	636.5614058	638.8642511	2.302845315	519.8551682	522.2645733	2.409405116	32	38	14.4267	0	0	199	-120.8501166	37.70802343	bean	large
650	United States	Northern America	Americas	602.5983575	611.9916565	9.393299057	667.9879486	675.645267	7.621583262	34	31	3.12375	0	0	199	-96.93354536	37.70802343	sorghum	large
651	United States	Northern America	Americas	1208.770378	1224.60578	15.83540234	1208.770378	1224.60578	15.83540234	26	39	20.6144	0	56.3667	199	-93.10022732	37.70802343	wheat	medium
652	United States	Northern America	Americas	1202.195902	1226.597687	24.40178419	1151.953526	1177.831006	25.87747972	26	60	46.1737	0	0	199	-92.60022931	37.70802343	wheat	medium
653	United States	Northern America	Americas	993.0835349	1046.125756	53.04222067	1031.444333	1075.103633	43.65929992	30	114	4.1073	0	23.7421	199	-91.6002333	37.70802343	maize	large
654	United States	Northern America	Americas	993.2264061	1049.718981	56.49257525	1094.89221	1148.144259	53.25204852	30	121	29.926	0	21.1041	199	-91.5169003	37.70802343	maize	large
655	United States	Northern America	Americas	958.120696	978.8582831	20.73758705	1028.386648	1064.585156	36.19850837	28	108	6.72317	0	14.6669	199	-89.93357328	37.70802343	soybean	medium
656	United States	Northern America	Americas	934.8189187	977.7829604	42.96404169	958.5896409	1021.764209	63.174568	29	224	15.2881	0	13.1681	199	-89.35024227	37.70802343	soybean	medium
657	United States	Northern America	Americas	949.3440463	972.4251297	23.0810834	982.9943718	1017.161526	34.16715451	29	121	16.9711	0	15.0199	199	-89.26690927	37.70802343	soybean	medium
658	United States	Northern America	Americas	944.6186465	968.1684483	23.54980183	979.0179185	1013.956079	34.93816019	30	124	367.678	0	0	199	-89.18357627	37.70802343	soybean	large
659	United States	Northern America	Americas	910.4708002	955.4524051	44.98160485	938.2342831	1011.829852	73.59556878	35	240	12.8971	0	34.5228	199	-88.76691126	37.70802343	soybean	large
660	United States	Northern America	Americas	907.3248904	935.7772864	28.45239598	956.4582413	1003.74647	47.28822886	37	155	0.456399	0	39.8774	199	-88.68357826	37.70802343	soybean	large
661	United States	Northern America	Americas	970.9965272	980.614487	9.61795976	1026.943895	1043.104227	16.16033205	29	50	1.10573	0	0	199	-87.76691525	37.70802343	soybean	medium
662	United States	Northern America	Americas	1023.120603	1038.604434	15.48383059	1095.65052	1123.559005	27.90848583	31	76	3.00691	0	0	199	-86.60025324	37.70802343	soybean	large
663	United States	Northern America	Americas	1014.190047	1040.520293	26.33024567	1079.509066	1127.183496	47.67442994	30	129	12.8688	0	38.8142	199	-86.43358724	37.70802343	soybean	large
664	United States	Northern America	Americas	1014.243617	1043.304862	29.06124542	1051.719488	1097.469531	45.75004311	24	142	24.5002	0	40.8694	199	-85.51692422	37.70802343	soybean	medium
665	United States	Northern America	Americas	971.9308704	1050.883774	78.95290368	971.9308704	1050.883774	78.95290368	25	383	25.4155	0	0.939243	199	-83.6835982	37.70802343	soybean	medium
666	United States	Northern America	Americas	888.3663774	1207.334226	318.967849	888.3663774	1207.334226	318.967849	25	594	0.466128	0	0.475382	199	-82.60026919	37.70802343	maize	medium
667	United States	Northern America	Americas	1007.432061	1111.766846	104.3347852	985.0663875	1068.156612	83.09022468	30	211	11.4975	0	10.9302	199	-79.10028315	37.70802343	maize	large
668	United States	Northern America	Americas	996.8297936	1132.301044	135.4712506	994.566709	1091.498422	96.93171347	26	269	14.6414	0	11.8926	199	-78.51695214	37.70802343	maize	medium
669	United States	Northern America	Americas	950.8126569	971.3920686	20.57941168	1060.293651	1098.677064	38.38341233	25	108	4.23725	0	18.7136	199	-78.10028714	37.70802343	soybean	medium
670	United States	Northern America	Americas	981.6132318	991.7292855	10.11605375	1089.216062	1107.570341	18.35427925	27	52	5.66962	0	0	199	-77.18362412	37.70802343	soybean	medium
671	Portugal	Southern Europe	Europe	1022.632673	1066.199886	43.56721345	974.3536049	1012.850107	38.49650192	33	121	4.72322	1	34.6405	152	-7.767234292	37.70802343	wheat	large
672	Portugal	Southern Europe	Europe	1008.075639	1051.763312	43.68767273	960.9238443	999.2708499	38.3470056	31	123	8.06441	1	26.9128	152	-7.517235289	37.70802343	wheat	large
673	Spain	Southern Europe	Europe	1130.811868	1148.367933	17.556065	906.4664946	920.0255522	13.55905751	25	58	6.24717	0	15.4883	171	-6.267240274	37.70802343	wheat	medium
674	Spain	Southern Europe	Europe	397.6604042	405.5711402	7.910736035	333.6323064	339.696139	6.063832562	25	74	84.4044	0	4.91946	171	-1.517259217	37.70802343	wheat	medium
675	Italy	Southern Europe	Europe	NA	NA	5.724358616	NA	NA	5.724358616	19	34	88.0285	0	9.34692	92	13.81601297	37.70802343	sorghum	small
676	Greece	Southern Europe	Europe	1124.014753	1186.587524	62.5727716	1352.945379	1412.11489	59.16951105	20	234	29.8201	0	1.32431	71	26.81596112	37.70802343	wheat	medium
677	Turkey	Western Asia	Asia	1703.947746	1743.383106	39.43535992	1711.250118	1749.55724	38.30712188	16	180	33.1955	0	33.8	192	30.98261117	37.70802343	wheat	small
678	Turkey	Western Asia	Asia	1965.335286	1988.070213	22.73492791	1370.097515	1385.842239	15.74472437	20	91	56.1063	0	2.8	192	36.14925724	37.70802343	wheat	medium
679	China	Eastern Asia	Asia	920.8225798	977.8536029	57.03102316	1016.891729	1065.991518	39.27983085	15	249	37.7994	0	41.1	38	111.7322891	37.70802343	wheat	small
680	China	Eastern Asia	Asia	492.4926824	498.3287991	5.836116685	1167.79911	1177.960405	10.02207708	11	50	2752.89	0	218.8	38	117.2322672	37.70802343	wheat	small
681	China	Eastern Asia	Asia	513.7009917	529.1949977	15.49400597	1084.984839	1105.29025	20.07505594	23	125	163.252	0	0	38	118.6489282	37.70802343	wheat	medium
682	Japan	Eastern Asia	Asia	5660.707307	5666.421606	5.714299912	5804.286469	5810.185401	5.898932213	18	49	11.4456	0	12.1	96	139.4821785	37.70802343	rice	small
683	Japan	Eastern Asia	Asia	0	0	0	383.6355981	383.6867188	0.072612822	17	6	390.888	0	12.4	96	140.4821745	37.70802343	rice	small
684	Japan	Eastern Asia	Asia	0	0	0	397.0156997	397.3421633	0.605959149	17	37	138.136	0	24.8	96	140.5655075	37.70802343	rice	small
685	United States	Northern America	Americas	NA	NA	0.627173638	380.3005063	383.3808482	1.927143114	34	63	23.6881	0	148.169	199	-121.1001157	37.62469043	cotton	large
686	United States	Northern America	Americas	NA	NA	0.292332902	524.8548528	526.3515988	0.725380291	33	23	66.9082	0	145.589	199	-120.7667836	37.62469043	cotton	large
687	United States	Northern America	Americas	NA	NA	1.373958143	554.0770269	560.4922671	3.642535066	34	94	0.615737	0	0	199	-120.5167846	37.62469043	cotton	large
688	United States	Northern America	Americas	1045.359484	1063.812296	18.45281234	1038.972709	1053.118726	14.14601768	27	39	9.87315	0	59.6187	199	-93.26689332	37.62469043	maize	medium
689	United States	Northern America	Americas	1190.281889	1229.835576	39.55368738	1139.112084	1181.063079	41.95099562	26	97	15.5182	0	42.8349	199	-92.60022931	37.62469043	wheat	medium
690	United States	Northern America	Americas	1013.327581	1070.460282	57.132701	1092.508474	1145.350129	52.84165519	29	120	5.50787	0	33.0075	199	-92.43356331	37.62469043	maize	medium
691	United States	Northern America	Americas	976.6370618	1057.029694	80.39263255	976.6370618	1057.029694	80.39263255	30	171	11.9072	0	23.1266	199	-91.4335673	37.62469043	maize	large
692	United States	Northern America	Americas	936.6971701	982.772176	46.07500592	959.2485841	1027.411971	68.16338717	28	239	5.25808	1	13.3454	199	-89.26690927	37.62469043	soybean	medium
693	United States	Northern America	Americas	945.5528896	975.9938863	30.4409967	980.4636218	1030.041501	49.57787894	28	159	21.2356	0	15.884	199	-89.01691027	37.62469043	soybean	medium
694	United States	Northern America	Americas	992.5397406	1035.394901	42.85516026	1041.05247	1116.226254	75.17378414	28	211	9.16395	0	50.803	199	-86.10025523	37.62469043	soybean	medium
695	United States	Northern America	Americas	1009.610233	1040.848994	31.23876126	1049.198531	1100.546296	51.3477649	25	153	16.8207	0	0	199	-85.68359023	37.62469043	soybean	medium
696	United States	Northern America	Americas	1012.78366	1039.914543	27.13088367	1060.418357	1105.048051	44.62969385	25	133	11.5303	0	57.2831	199	-85.43359122	37.62469043	soybean	medium
697	United States	Northern America	Americas	914.0317908	1207.189255	293.1574639	917.2669637	1141.993337	224.7263733	23	546	8.81883	0	0	199	-84.01693021	37.62469043	maize	medium
698	United States	Northern America	Americas	1116.766961	1126.284721	9.517759917	1116.766961	1126.284721	9.517759917	28	19	19.9467	0	24.8549	199	-79.10028315	37.62469043	maize	medium
699	United States	Northern America	Americas	982.6734264	986.9325949	4.259168479	1109.621789	1117.60218	7.980391881	25	22	22.5521	0	13.1035	199	-77.68362213	37.62469043	soybean	medium
700	United States	Northern America	Americas	1000.950189	1004.496982	3.546792551	1095.424537	1101.327135	5.902597458	27	18	67.2852	0	0	199	-77.26695713	37.62469043	soybean	medium
701	Portugal	Southern Europe	Europe	1019.569864	1133.656136	114.0862718	969.3610901	1077.285825	107.9247348	35	298	21.0799	1	4.40357	152	-8.683897303	37.62469043	wheat	large
702	Portugal	Southern Europe	Europe	1020.37917	1061.980809	41.60163881	963.1314269	1002.233318	39.10189155	32	116	7.03747	0	11.248	152	-7.767234292	37.62469043	wheat	large
703	Spain	Southern Europe	Europe	1112.523436	1183.325897	70.80246143	895.8651741	950.6794185	54.81424438	29	227	9.48676	1	10.4804	171	-7.433902288	37.62469043	wheat	medium
704	Greece	Southern Europe	Europe	1120.972546	1172.221027	51.24848059	960.0906465	1004.598901	44.5082542	17	194	7.44301	0	1.38507	71	22.89931008	37.62469043	wheat	small
705	Turkey	Western Asia	Asia	1841.20044	1928.951072	87.75063199	1841.20044	1928.951072	87.75063199	17	362	33.1955	0	0	192	30.81594517	37.62469043	wheat	small
706	Turkey	Western Asia	Asia	1719.077546	1746.958445	27.88089855	1725.874766	1752.986692	27.11192638	16	127	33.1955	0	5.7	192	30.98261117	37.62469043	wheat	small
707	Turkey	Western Asia	Asia	1855.65675	1874.263832	18.60708265	1235.240924	1246.497114	11.25619038	20	79	31.2809	0	14.3	192	38.81591327	37.62469043	wheat	medium
708	Tajikistan	Central Asia	Asia	1489.021596	1515.675505	26.65390891	892.3791597	908.0407168	15.66155711	33	122	74.5244	0	96.3	184	69.39912463	37.62469043	wheat	large
709	China	Eastern Asia	Asia	917.2134173	929.1836397	11.97022241	1126.890583	1138.396358	9.369723356	18	55	343.358	0	10.1	38	111.1489581	37.62469043	wheat	small
710	China	Eastern Asia	Asia	1148.617638	1174.223483	25.60584462	1139.267173	1175.992151	27.66472517	19	212	136.818	0	10.1	38	111.2322911	37.62469043	soybean	small
711	China	Eastern Asia	Asia	1979.530219	1987.797171	8.266952122	1186.199704	1190.775134	4.439007815	20	24	829.321	0	104	38	116.3989372	37.62469043	maize	medium
712	Korea, Republic of	Eastern Asia	Asia	NA	0	NA	NA	0	NA	18	49	29.4152	0	21.8	103	127.3155603	37.62469043	rice	small
713	Korea, Republic of	Eastern Asia	Asia	NA	0	NA	NA	204.0899926	NA	17	65	361.538	1	15.3	103	128.7322213	37.62469043	rice	small
714	Japan	Eastern Asia	Asia	0	0	0	324.1429917	324.3230388	0.285264544	17	25	248.224	0	23.1	96	139.8155105	37.62469043	rice	small
715	Japan	Eastern Asia	Asia	0	0	0	117.6437423	117.8216532	0.636975182	17	68	52.2523	0	17.4	96	140.2321755	37.62469043	rice	small
716	Japan	Eastern Asia	Asia	0	0	0	337.2406035	337.36796	0.19946331	17	17	264.708	0	40.2	96	140.4821745	37.62469043	rice	small
717	Japan	Eastern Asia	Asia	0	0	0	471.8154607	472.9076	1.09213925	17	104	118.342	0	32.5	96	140.5655075	37.62469043	rice	small
718	United States	Northern America	Americas	NA	NA	0.368185002	376.6342499	378.4277852	0.881974049	36	37	21.5256	0	209.353	199	-121.0167827	37.54135743	cotton	large
719	United States	Northern America	Americas	NA	NA	0.031716317	438.0619052	438.2266874	0.079109634	35	3	550.18	0	0	199	-120.8501166	37.54135743	cotton	large
720	United States	Northern America	Americas	948.1491151	993.9691498	45.82003472	883.55953	948.4053506	64.84582058	27	235	4.24051	0	0	199	-90.35023828	37.54135743	soybean	medium
721	United States	Northern America	Americas	1009.706582	1012.686339	2.979757057	1085.420041	1090.559253	5.139211482	31	15	12.785	0	8.92375	199	-87.10025124	37.54135743	soybean	large
722	United States	Northern America	Americas	948.5776755	1028.031992	79.45431694	971.4153316	1105.269197	133.8538652	25	394	10.5945	0	67.6455	199	-85.43359122	37.54135743	soybean	medium
723	United States	Northern America	Americas	1014.88802	1033.953311	19.06529055	1068.587467	1099.950812	31.3633452	26	94	28.8051	0	0	199	-85.26692522	37.54135743	soybean	medium
724	United States	Northern America	Americas	995.903415	1027.757292	31.85387711	1034.785493	1086.774185	51.98869201	27	158	11.641	0	57.2831	199	-85.10025922	37.54135743	soybean	medium
725	United States	Northern America	Americas	753.6923196	1195.581168	441.8888482	753.6923196	1195.581168	441.8888482	25	831	0.471643	0	0.615532	199	-83.01693419	37.54135743	maize	medium
726	United States	Northern America	Americas	1040.895602	1103.731275	62.83567293	1058.508969	1120.606939	62.09797004	27	128	18.3454	0	19.7826	199	-79.76694716	37.54135743	maize	medium
727	United States	Northern America	Americas	1110.590309	1134.817338	24.22702859	1110.590309	1134.817338	24.22702859	27	48	7.27816	0	0	199	-79.01695015	37.54135743	maize	medium
728	United States	Northern America	Americas	968.680401	981.9715536	13.2911526	1068.179426	1090.769515	22.59008932	25	69	0.211172	0	19.8056	199	-78.76695114	37.54135743	soybean	medium
729	United States	Northern America	Americas	1092.119789	1131.369084	39.24929512	1027.438661	1054.543152	27.10449117	25	78	26.513	0	0	199	-78.51695214	37.54135743	maize	medium
730	United States	Northern America	Americas	1030.73014	1124.234408	93.50426733	1021.762276	1088.953767	67.1914906	25	187	10.9721	0	14.3702	199	-78.35028614	37.54135743	maize	medium
731	United States	Northern America	Americas	1102.343456	1141.434258	39.09080196	1116.693742	1149.315891	32.62214882	25	77	6.61583	0	18.7136	199	-78.10028714	37.54135743	maize	medium
732	United States	Northern America	Americas	980.2073782	987.5688666	7.36148842	1089.195414	1102.552036	13.35662184	25	38	100.265	0	11.0759	199	-77.85028813	37.54135743	soybean	medium
733	United States	Northern America	Americas	988.4478296	994.1029782	5.655148572	1097.827145	1107.86404	10.03689467	26	29	160.278	0	11.0759	199	-77.68362213	37.54135743	soybean	medium
734	United States	Northern America	Americas	992.5329521	1008.960275	16.42732338	1096.116881	1125.527885	29.41100467	27	83	87.0625	0	18.9366	199	-77.10029112	37.54135743	soybean	medium
735	United States	Northern America	Americas	974.4020677	1007.40364	33.00157244	1064.747537	1123.889101	59.14156389	26	167	2.08668	1	0.939243	199	-76.93362512	37.54135743	soybean	medium
736	United States	Northern America	Americas	1000.054601	1014.179582	14.12498053	1102.844486	1128.360328	25.51584191	27	71	12.0825	0	0	199	-76.68362612	37.54135743	soybean	medium
737	United States	Northern America	Americas	984.8799437	1015.353515	30.47357132	1078.075565	1132.252902	54.17733697	27	153	29.3147	0	1.59785	199	-76.51696012	37.54135743	soybean	medium
738	United States	Northern America	Americas	964.2288406	997.6952135	33.46637287	1062.45351	1119.840752	56.67183947	30	171	7.72916	1	0	199	-75.76696311	37.54135743	soybean	large
739	Portugal	Southern Europe	Europe	1066.307374	1142.302011	75.99463771	1000.454255	1066.670286	66.21603151	35	197	9.92013	0	4.7	152	-8.4338983	37.54135743	wheat	large
740	Portugal	Southern Europe	Europe	934.7571254	1133.871695	199.1145694	873.7838804	1058.917843	185.1339627	34	520	6.42267	0	5.9035	152	-8.267232298	37.54135743	wheat	large
741	Portugal	Southern Europe	Europe	1014.155275	1069.029588	54.87431282	990.9838043	1038.077188	47.09338326	33	152	14.1927	0	9.95642	152	-7.933900294	37.54135743	wheat	large
742	Portugal	Southern Europe	Europe	1032.272998	1067.23261	34.95961187	1032.272998	1067.23261	34.95961187	30	97	3.27914	1	16.5962	152	-7.60056829	37.54135743	wheat	large
743	Spain	Southern Europe	Europe	1177.292249	1193.333946	16.04169669	1018.412774	1031.904064	13.49129063	29	51	24.0593	0	9.07704	171	-7.100570284	37.54135743	wheat	medium
744	Turkey	Western Asia	Asia	1768.814907	1798.880827	30.0659205	1768.814907	1798.880827	30.0659205	16	133	33.1955	0	34.3	192	30.98261117	37.54135743	wheat	small
745	Turkey	Western Asia	Asia	2273.256266	2288.208962	14.95269575	1892.72295	1904.625788	11.90283782	19	52	63.5112	0	36.1	192	36.14925724	37.54135743	wheat	small
746	China	Eastern Asia	Asia	934.1621199	946.5781419	12.41602203	1128.583005	1140.276555	9.452555437	19	56	343.358	0	10.1	38	111.2322911	37.54135743	wheat	small
747	Korea, Republic of	Eastern Asia	Asia	NA	0	NA	NA	449.1862809	NA	16	149	152.016	0	23.7	103	128.8155543	37.54135743	rice	small
748	Japan	Eastern Asia	Asia	0	0	0	239.8989392	240.00553	0.215779073	17	20	52.2523	0	0	96	140.0655095	37.54135743	rice	small
749	Japan	Eastern Asia	Asia	0	0	0	230.2841007	230.4324926	0.267572373	17	29	52.2523	0	23.3	96	140.1488425	37.54135743	rice	small
750	Japan	Eastern Asia	Asia	0	0	0	0	0	0	17	33	97.4882	0	32.9	96	140.5655075	37.54135743	rice	small
751	United States	Northern America	Americas	NA	NA	0.030417809	367.8162417	367.9567905	0.069951994	35	3	63.9136	0	265.745	199	-120.8501166	37.45802443	cotton	large
752	United States	Northern America	Americas	980.3463831	1086.676396	106.3300129	985.5378652	1064.470106	78.93224043	27	220	32.0325	0	63.8341	199	-93.18356032	37.45802443	maize	medium
753	United States	Northern America	Americas	1213.037641	1241.860635	28.822994	1172.462543	1202.520932	30.05838906	23	70	18.0955	0	42.629	199	-92.85022831	37.45802443	wheat	medium
754	United States	Northern America	Americas	990.4822493	1054.751569	64.26931916	1042.043078	1090.991609	48.94853177	31	137	15.3661	0	25.5994	199	-92.1002313	37.45802443	maize	large
755	United States	Northern America	Americas	984.507433	1010.270385	25.7629518	1015.331186	1057.245888	41.91470235	26	130	8.36549	0	0	199	-90.01690628	37.45802443	soybean	medium
756	United States	Northern America	Americas	1014.582373	1025.444644	10.86227084	1083.738159	1102.27684	18.53868148	31	54	22.2951	0	24.7094	199	-86.68358624	37.45802443	soybean	large
757	United States	Northern America	Americas	983.5261987	1024.31532	40.78912159	1037.966402	1109.978543	72.01214162	27	203	11.4939	0	51.8191	199	-85.93358923	37.45802443	soybean	medium
758	United States	Northern America	Americas	886.9221698	1030.670994	143.7488242	847.6051369	1081.666144	234.061007	26	711	15.4421	0	52.8267	199	-85.51692422	37.45802443	soybean	medium
759	United States	Northern America	Americas	1010.219024	1026.325094	16.10606995	1068.914473	1095.505586	26.5911133	26	80	7.34996	0	46.5874	199	-85.26692522	37.45802443	soybean	medium
760	United States	Northern America	Americas	985.664126	1127.019934	141.3558083	975.9807676	1074.950354	98.96958658	24	282	4.08035	0	0	199	-84.18359621	37.45802443	maize	medium
761	United States	Northern America	Americas	843.5661565	1206.236584	362.6704274	843.5661565	1206.236584	362.6704274	25	676	14.2013	0	0	199	-83.7669312	37.45802443	maize	medium
762	United States	Northern America	Americas	879.2134317	1171.52623	292.312798	879.2134317	1171.52623	292.312798	20	561	12.5752	0	0	199	-82.10027118	37.45802443	maize	medium
763	United States	Northern America	Americas	1134.771529	1139.332169	4.560640309	1134.771529	1139.332169	4.560640309	26	9	316.853	0	0	199	-79.10028315	37.45802443	maize	medium
764	United States	Northern America	Americas	1085.580165	1130.323217	44.74305222	1087.422066	1120.364478	32.94241173	23	89	10.0005	0	10.0344	199	-78.43361914	37.45802443	maize	medium
765	United States	Northern America	Americas	914.0245144	976.2638909	62.23937656	975.2734855	1087.149193	111.8757076	25	325	8.87762	0	18.7136	199	-78.10028714	37.45802443	soybean	medium
766	United States	Northern America	Americas	923.8000992	983.8193243	60.01922513	986.4510322	1093.422501	106.9714692	25	311	7.41167	0	13.7139	199	-77.93362113	37.45802443	soybean	medium
767	United States	Northern America	Americas	975.0938486	992.8163475	17.72249891	1076.134216	1108.151153	32.0169374	26	91	17.0412	0	11.0759	199	-77.76695513	37.45802443	soybean	medium
768	United States	Northern America	Americas	1003.381329	1019.988203	16.60687388	1089.996924	1119.88702	29.89009608	27	83	33.0445	0	0	199	-76.60029312	37.45802443	soybean	medium
769	Portugal	Southern Europe	Europe	1055.491809	1155.803843	100.3120345	988.2179902	1081.669977	93.45198686	33	257	14.3595	1	5.3277	152	-8.683897303	37.45802443	wheat	large
770	Portugal	Southern Europe	Europe	872.5375497	1114.07554	241.5379904	871.2945518	1077.944908	206.6503567	32	642	6.42267	0	11.7031	152	-8.267232298	37.45802443	wheat	large
771	Spain	Southern Europe	Europe	1175.243234	1220.273374	45.03014036	1015.402453	1050.94132	35.53886691	28	140	60.1424	0	6.94098	171	-6.850571281	37.45802443	wheat	medium
772	Turkey	Western Asia	Asia	1380.411407	1398.513313	18.10190579	1171.007348	1184.62106	13.61371264	19	103	74.5755	0	0	192	27.39929213	37.45802443	wheat	small
773	Turkey	Western Asia	Asia	1704.046729	1779.871082	75.82435349	1713.603508	1787.088622	73.48511439	16	339	33.1955	0	31.1	192	31.23261018	37.45802443	wheat	small
774	Afghanistan	Southern Asia	Asia	73693.56722	73793.63565	100.068435	70669.32195	70761.61219	90.91277497	30	401	48.6856	1	38.9	1	69.48245764	37.45802443	wheat	large
775	China	Eastern Asia	Asia	488.9457411	492.8708346	3.925093554	1128.350964	1134.790556	6.414025588	17	34	101.815	0	129.6	38	117.3156002	37.45802443	wheat	small
776	China	Eastern Asia	Asia	1286.411274	1327.132762	40.72148826	1251.197601	1283.32813	32.06209323	17	131	1832.96	0	18.5	38	122.0655813	37.45802443	wheat	small
777	Korea, Republic of	Eastern Asia	Asia	NA	0	NA	NA	1041.293101	NA	19	15	415.098	0	16	103	127.9822243	37.45802443	rice	small
778	Japan	Eastern Asia	Asia	16273.12966	16320.82638	47.69672441	15730.25052	15776.47836	45.49490581	18	142	80.3747	0	27.3	96	137.3155205	37.45802443	rice	small
779	Japan	Eastern Asia	Asia	0	0	0	411.8910902	412.0484426	0.22786532	17	16	275.432	0	8.1	96	140.4821745	37.45802443	rice	small
780	Japan	Eastern Asia	Asia	0	0	0	331.6590257	331.8579942	0.322305625	17	27	149.066	0	21.3	96	140.5655075	37.45802443	rice	small
781	United States	Northern America	Americas	835.8873995	869.1331047	33.24570524	741.5365298	788.3336116	46.79708181	37	195	0.583682	0	29.5872	199	-95.93354935	37.37469143	soybean	large
782	United States	Northern America	Americas	887.0056549	907.659241	20.65358609	822.7549616	852.3231749	29.56821329	35	116	10.054	0	42.1146	199	-95.26688534	37.37469143	soybean	large
783	United States	Northern America	Americas	1233.465121	1248.78508	15.31995945	1179.915608	1196.112276	16.19666831	26	37	23.5456	0	39.6284	199	-92.85022831	37.37469143	wheat	medium
784	United States	Northern America	Americas	989.6874638	1014.768896	25.08143259	989.6874638	1014.768896	25.08143259	27	126	0.63293	0	9.40968	199	-90.35023828	37.37469143	soybean	medium
785	United States	Northern America	Americas	923.0379136	1015.245513	92.20759958	908.6299165	1058.56846	149.9385436	25	463	1.56613	0	14.7418	199	-90.10023928	37.37469143	soybean	medium
786	United States	Northern America	Americas	962.7285034	983.7629755	21.03447214	1020.022521	1055.274924	35.25240272	21	109	15.0265	0	64.8583	199	-89.68357427	37.37469143	soybean	medium
787	United States	Northern America	Americas	912.2527869	936.6906064	24.43781948	956.9914263	995.1044016	38.11297531	27	133	39.459	0	19.0753	199	-89.01691027	37.37469143	soybean	medium
788	United States	Northern America	Americas	947.0359894	965.9849328	18.94894341	979.7124447	1008.087197	28.37475206	31	100	3.90001	0	0.939243	199	-88.43357926	37.37469143	soybean	large
789	United States	Northern America	Americas	1010.872649	1018.464438	7.591788703	1082.115561	1095.051506	12.93594453	32	38	15.7578	0	0	199	-86.93358524	37.37469143	soybean	large
790	United States	Northern America	Americas	1002.101465	1190.621067	188.5196013	991.5633369	1137.313131	145.7497944	27	356	5.94724	0	52.8267	199	-85.51692422	37.37469143	maize	medium
791	United States	Northern America	Americas	1089.110346	1141.931304	52.82095754	1076.815707	1120.154768	43.33906143	27	104	11.082	0	0	199	-84.85026022	37.37469143	maize	medium
792	United States	Northern America	Americas	1131.947211	1225.124318	93.1771072	1131.947211	1225.124318	93.1771072	25	171	28.7079	0	0	199	-83.3502662	37.37469143	maize	medium
793	United States	Northern America	Americas	1137.260191	1149.014204	11.75401351	1199.415551	1210.139884	10.72433371	25	23	19.6726	0	0	199	-79.43361515	37.37469143	maize	medium
794	United States	Northern America	Americas	984.3206767	985.6741386	1.353461942	1128.731064	1131.163813	2.432749003	25	7	181.512	0	0	199	-79.10028315	37.37469143	soybean	medium
795	United States	Northern America	Americas	981.0374169	988.2098341	7.172417176	1111.949438	1125.048201	13.09876297	24	37	30.1975	0	24.6937	199	-78.93361715	37.37469143	soybean	medium
796	United States	Northern America	Americas	1038.192279	1131.275888	93.08360854	1050.259737	1125.003111	74.74337364	22	185	9.9679	0	19.8056	199	-78.51695214	37.37469143	maize	medium
797	United States	Northern America	Americas	1003.379891	1008.523572	5.14368125	1071.246172	1078.766636	7.52046348	27	26	45.2909	0	3.40402	199	-77.51695613	37.37469143	soybean	medium
798	Spain	Southern Europe	Europe	868.4015941	879.0600552	10.65846117	688.897121	696.9813148	8.084193809	28	46	93.0094	0	0.658573	171	-3.183919237	37.37469143	wheat	medium
799	Turkey	Western Asia	Asia	1317.634819	1377.711832	60.07701329	1115.448302	1160.620186	45.17188437	21	347	40.6658	0	5	192	27.98262314	37.37469143	wheat	medium
800	Turkey	Western Asia	Asia	1625.881264	1730.250036	104.3687724	1635.401157	1733.448944	98.04778707	17	480	33.1955	0	0	192	30.98261117	37.37469143	wheat	small
801	Turkey	Western Asia	Asia	1669.014808	1747.638817	78.6240081	1463.96522	1532.796115	68.83089464	17	358	38.0921	0	6	192	31.31594318	37.37469143	wheat	small
802	Turkey	Western Asia	Asia	1885.320664	1930.691305	45.3706413	1351.291332	1383.661663	32.370331	17	187	56.1063	0	0.4	192	34.89926222	37.37469143	wheat	small
803	Turkey	Western Asia	Asia	1466.008552	1506.134005	40.12545273	1304.950631	1338.581783	33.63115271	19	212	56.1063	0	3.7	192	35.14926122	37.37469143	wheat	small
804	Iraq	Western Asia	Asia	1163.856918	1280.232709	116.3757907	1163.856918	1280.232709	96.14319887	21	448	10.7555	0	22	87	42.73256431	37.37469143	wheat	medium
805	Iran	Southern Asia	Asia	422.7085072	423.4478391	0.73933187	365.1439532	365.7732201	0.629266903	24	129	16.5745	1	0	86	55.98251147	37.37469143	wheat	medium
806	Korea, Republic of	Eastern Asia	Asia	NA	0	NA	NA	1036.374799	NA	18	5	2629.29	0	27.9	103	126.8155623	37.37469143	rice	small
807	Korea, Republic of	Eastern Asia	Asia	NA	0	NA	NA	1166.357466	NA	19	8	916.003	0	16.2	103	127.8988913	37.37469143	rice	small
808	Japan	Eastern Asia	Asia	18.70591633	18.74294748	0.037031149	371.4632375	372.2540039	1.200728235	17	96	400.662	0	42.6	96	140.4821745	37.37469143	rice	small
809	United States	Northern America	Americas	NA	NA	0.676334013	233.7046995	238.3513315	1.935208985	35	72	1.03081	0	0	199	-120.7667836	37.29135843	cotton	large
810	United States	Northern America	Americas	NA	NA	0.410229235	328.9667159	331.4895249	1.070410419	37	29	14.1387	0	87.4133	199	-120.3501186	37.29135843	cotton	large
811	United States	Northern America	Americas	338.2561411	367.7651135	29.50897236	313.8452515	336.6202131	22.7749616	30	242	0.0067156	1	0	199	-108.4334995	37.29135843	wheat	large
812	United States	Northern America	Americas	923.7563113	973.4018421	49.64553077	955.8361651	1036.022432	80.1862671	30	260	0.449095	0	67.8462	199	-93.76689132	37.29135843	soybean	large
813	United States	Northern America	Americas	1181.448748	1257.765328	76.31657979	1121.875323	1202.368341	80.49301846	27	183	27.5454	0	42.629	199	-92.93356131	37.29135843	wheat	medium
814	United States	Northern America	Americas	1007.894543	1225.729526	217.8349839	1007.894543	1225.729526	217.8349839	31	536	0	0	5.97571	199	-90.85023629	37.29135843	wheat	large
815	United States	Northern America	Americas	1106.096855	1221.078967	114.9821118	1106.096855	1221.078967	114.9821118	29	284	5.6271	0	0.394847	199	-90.60023729	37.29135843	wheat	medium
816	United States	Northern America	Americas	954.6882327	976.7217248	22.03349211	1010.614107	1047.533446	36.91933868	22	115	19.347	0	41.4424	199	-89.60024127	37.29135843	soybean	medium
817	United States	Northern America	Americas	961.238333	992.5862567	31.34792363	1024.693503	1080.159517	55.46601419	28	161	3.16579	0	0.939243	199	-87.85024825	37.29135843	soybean	medium
818	United States	Northern America	Americas	995.8952945	1004.764639	8.86934406	1045.467211	1059.775039	14.30782867	29	45	0.772803	0	18.5446	199	-87.43358325	37.29135843	soybean	medium
819	United States	Northern America	Americas	972.4281638	1012.550163	40.12199909	1013.642289	1078.38977	64.74748099	28	202	13.7849	0	0	199	-86.18358823	37.29135843	soybean	medium
820	United States	Northern America	Americas	1082.422005	1176.051416	93.62941121	1051.741757	1127.982918	76.24116029	28	179	10.3478	0	0	199	-86.10025523	37.29135843	maize	medium
821	United States	Northern America	Americas	1127.440858	1185.992329	58.55147107	1090.364642	1138.274809	47.9101665	27	111	5.13484	0	58.9246	199	-85.68359023	37.29135843	maize	medium
822	United States	Northern America	Americas	1067.859077	1160.228796	92.3697192	1050.278542	1125.350527	75.07198504	27	179	11.4554	0	35.535	199	-84.93359322	37.29135843	maize	medium
823	United States	Northern America	Americas	1132.858267	1151.29233	18.43406287	1197.85589	1214.700887	16.84499727	24	36	17.4855	0	34.9385	199	-79.35028215	37.29135843	maize	medium
824	United States	Northern America	Americas	992.3936827	994.5396813	2.145998665	1118.141952	1121.974247	3.832295192	24	11	59.5003	0	32.8616	199	-79.10028315	37.29135843	soybean	medium
825	United States	Northern America	Americas	950.1335563	986.5146747	36.38111839	1049.369465	1115.066747	65.69728205	23	188	18.3774	0	36.8506	199	-78.93361715	37.29135843	soybean	medium
826	United States	Northern America	Americas	969.9259667	980.6990102	10.77304342	1110.226637	1130.223134	19.99649693	21	56	13.5084	0	19.8056	199	-78.68361814	37.29135843	soybean	medium
827	United States	Northern America	Americas	1111.570082	1133.24336	21.67327746	1159.271958	1179.769805	20.4978477	21	43	19.9299	0	19.8056	199	-78.60028514	37.29135843	maize	medium
828	United States	Northern America	Americas	1083.777704	1130.540674	46.76297069	1128.192266	1172.274737	44.08247108	24	93	47.1407	0	0	199	-78.26695314	37.29135843	maize	medium
829	United States	Northern America	Americas	924.1966872	978.1116616	53.91497438	966.1089584	1045.884902	79.77594342	24	281	7.56442	0	0.939243	199	-78.18362014	37.29135843	soybean	medium
830	United States	Northern America	Americas	938.5421187	985.9253603	47.38324161	983.2376576	1053.836236	70.59857807	26	245	9.26078	0	13.7139	199	-77.93362113	37.29135843	soybean	medium
831	United States	Northern America	Americas	925.7051945	992.4829505	66.77775607	958.6570538	1057.35264	98.69558646	26	343	3.50874	0	0	199	-77.76695513	37.29135843	soybean	medium
832	United States	Northern America	Americas	1003.737202	1009.878291	6.141088792	1078.615506	1087.675386	9.059879529	27	31	32.7314	0	0	199	-77.35029013	37.29135843	soybean	medium
833	Portugal	Southern Europe	Europe	990.2241837	1118.668906	128.4447226	850.4654964	959.6894	109.2239036	30	340	26.1267	1	3.06686	152	-8.183899297	37.29135843	wheat	large
834	Greece	Southern Europe	Europe	1433.750838	1533.26367	99.51283296	1433.750838	1533.26367	99.51283296	13	288	12.364	1	9.16191	71	22.56597807	37.29135843	wheat	small
836	Turkey	Western Asia	Asia	1501.352256	1517.369623	16.01736758	1373.334731	1387.105935	13.77120399	19	84	56.1063	0	2.4	192	35.14926122	37.29135843	wheat	small
837	China	Eastern Asia	Asia	1232.073422	1275.390728	43.31730604	977.8901798	1012.29758	26.89323461	17	196	55.5438	0	5.2	38	111.3989571	37.29135843	maize	small
838	China	Eastern Asia	Asia	440.2738667	469.0588937	28.78502706	1112.269859	1161.626066	47.83421067	21	262	87.0165	0	108.5	38	116.1489382	37.29135843	wheat	medium
839	Korea, Republic of	Eastern Asia	Asia	NA	0	NA	NA	646.2782798	NA	17	11	1294.35	0	31	103	127.1488943	37.29135843	rice	small
840	United States	Northern America	Americas	226.6616045	254.1305982	27.46899366	226.6616045	254.1305982	27.46899366	30	326	0.356858	1	8.95464	199	-108.5168325	37.20802543	wheat	large
841	United States	Northern America	Americas	456.9292921	482.5275424	25.59825026	336.5542703	358.3162985	21.53878159	38	160	0.428777	0	77.7433	199	-100.8501964	37.20802543	wheat	large
842	United States	Northern America	Americas	709.8400634	732.1742674	22.33420402	792.5725354	816.3738061	23.80127073	31	92	26.9445	0	27.229	199	-95.68355035	37.20802543	wheat	large
843	United States	Northern America	Americas	972.0720921	984.0400237	11.96793161	1047.325278	1067.972791	20.64751345	30	62	27.9349	0	63.8158	199	-93.85022432	37.20802543	soybean	large
844	United States	Northern America	Americas	1257.004329	1259.509983	2.505653738	1143.238615	1145.592331	2.353715603	30	6	1442.25	0	101.572	199	-93.35022632	37.20802543	wheat	large
845	United States	Northern America	Americas	1137.646918	1259.134937	121.48802	1090.126018	1216.460395	126.334377	29	291	4.86564	0	54.114	199	-92.68356231	37.20802543	wheat	medium
846	United States	Northern America	Americas	989.1279645	1010.941875	21.81391003	1009.254724	1044.257338	35.0026137	28	110	7.54513	0	5.52786	199	-90.43357128	37.20802543	soybean	medium
847	United States	Northern America	Americas	949.8914091	979.4804676	29.58905855	1002.46771	1052.135083	49.66737331	23	154	8.22025	0	58.3539	199	-89.76690728	37.20802543	soybean	medium
848	United States	Northern America	Americas	899.2880686	956.9151257	57.62705706	908.2850207	992.5173487	84.23232806	32	307	0.83195	1	31.3093	199	-88.51691226	37.20802543	soybean	large
849	United States	Northern America	Americas	994.0804106	1010.533346	16.45293522	1069.386082	1098.958622	29.57253948	32	83	6.55589	0	12.9869	199	-86.85025224	37.20802543	soybean	large
850	United States	Northern America	Americas	1120.778944	1178.433093	57.65414915	1068.338429	1109.386122	41.04769317	28	110	8.54175	0	52.8267	199	-85.35025822	37.20802543	maize	medium
851	United States	Northern America	Americas	1116.331757	1151.675469	35.34371197	1072.530946	1098.109218	25.57827225	27	69	35.0678	0	44.5212	199	-84.60026121	37.20802543	maize	medium
852	United States	Northern America	Americas	947.0261417	1178.754102	231.7279601	947.0261417	1178.754102	231.7279601	26	442	18.8005	0	25.2596	199	-83.93359721	37.20802543	maize	medium
853	United States	Northern America	Americas	921.3108832	984.355408	63.04452485	921.3108832	984.355408	63.04452485	36	144	22.713	0	28.8586	199	-81.35027417	37.20802543	maize	large
854	United States	Northern America	Americas	1104.803294	1166.545418	61.74212402	1169.583332	1225.806322	56.22299065	23	119	24.1013	0	35.9045	199	-79.60028115	37.20802543	maize	medium
855	United States	Northern America	Americas	1084.6568	1164.412264	79.75546361	1151.628538	1224.291775	72.66323624	23	154	14.9437	0	29.4642	199	-79.51694815	37.20802543	maize	medium
856	United States	Northern America	Americas	972.5673675	993.0206119	20.45324444	1069.964993	1104.800348	34.83535529	24	105	9.37035	0	16.7157	199	-79.26694915	37.20802543	soybean	medium
857	United States	Northern America	Americas	922.2290135	981.9410314	59.71201792	1016.827548	1129.619815	112.7922669	21	310	7.28585	0	30.9621	199	-78.76695114	37.20802543	soybean	medium
858	United States	Northern America	Americas	1073.738416	1141.247866	67.50945027	1119.191318	1182.805866	63.61454785	23	133	8.04337	0	0.939243	199	-78.26695314	37.20802543	maize	medium
859	United States	Northern America	Americas	960.2855201	985.2163047	24.93078464	1042.835127	1086.291674	43.45654722	25	129	29.9707	0	0	199	-78.10028714	37.20802543	soybean	medium
860	United States	Northern America	Americas	950.4709003	993.9503669	43.47946663	992.8880178	1054.904643	62.01662518	26	223	10.5801	0	24.4896	199	-77.85028813	37.20802543	soybean	medium
861	United States	Northern America	Americas	1004.398896	1011.942065	7.543169949	1184.178754	1194.254555	8.571965484	27	38	54.8674	0	8.0092	199	-77.51695613	37.20802543	soybean	medium
862	United States	Northern America	Americas	1013.601414	1021.819539	8.218124302	1159.36366	1172.776713	13.41305251	28	41	57.979	0	0	199	-77.26695713	37.20802543	soybean	medium
864	Portugal	Southern Europe	Europe	1097.985546	1163.609039	65.62349229	1125.531908	1178.785358	53.25345031	31	167	60.0406	0	8.65478	152	-8.4338983	37.20802543	wheat	large
865	Spain	Southern Europe	Europe	1145.795499	1245.962066	100.166567	983.797167	1063.332513	79.53534623	30	305	20.8564	1	3.33248	171	-6.683905279	37.20802543	wheat	large
866	Spain	Southern Europe	Europe	1122.179929	1156.001959	33.82203064	963.407427	990.376518	26.96909103	20	111	386.43	0	0	171	-6.017241271	37.20802543	wheat	medium
867	Spain	Southern Europe	Europe	961.3167976	963.8573661	2.54056845	769.7632614	771.7316145	1.968353184	32	10	2513.4	0	0	171	-3.683917243	37.20802543	wheat	large
868	Tunisia	Northern Africa	Africa	1504.784361	1518.107628	13.32326681	1504.784361	1518.107628	13.32326681	24	70	79.8685	0	41.4407	191	9.482696916	37.20802543	wheat	medium
869	Turkey	Western Asia	Asia	1460.496668	1503.382701	42.88603311	1229.891931	1266.006485	36.1145542	19	227	38.0921	0	5.2	192	31.89927418	37.20802543	wheat	small
870	Turkey	Western Asia	Asia	1525.856812	1540.374857	14.51804558	1417.239754	1429.859599	12.61984469	20	75	56.1063	0	0	192	35.23259422	37.20802543	wheat	medium
871	Tajikistan	Central Asia	Asia	1070.998167	1091.129905	20.13173825	646.7047097	658.5869173	11.8822076	28	128	118.159	1	33	184	68.64912763	37.20802543	wheat	medium
872	China	Eastern Asia	Asia	536.4741384	539.1259797	2.651841305	1162.484673	1166.533545	4.03408793	14	21	872.244	0	138.2	38	117.7322652	37.20802543	wheat	small
873	Korea, Republic of	Eastern Asia	Asia	NA	0	NA	NA	1012.61294	NA	17	7	1358.91	0	31	103	127.0655613	37.20802543	rice	small
874	Korea, Republic of	Eastern Asia	Asia	NA	0	NA	NA	892.6366271	NA	17	20	1294.35	0	24.9	103	127.3155603	37.20802543	rice	small
875	Japan	Eastern Asia	Asia	0	0	0	0	0	0	17	61	23.868	0	0	96	139.8988435	37.20802543	rice	small
876	Japan	Eastern Asia	Asia	5949.446177	5963.806608	14.36043115	6004.026204	6018.574904	14.66034784	17	117	85.095	0	12.9	96	140.5655075	37.20802543	rice	small
877	Japan	Eastern Asia	Asia	7893.89306	7898.444592	4.551532758	7888.195175	7892.756996	4.557259937	17	28	99.0706	0	0	96	140.9821725	37.20802543	rice	small
878	United States	Northern America	Americas	NA	NA	0.381616414	209.4095791	212.1784684	1.148171941	35	46	0	0	182.418	199	-120.9334496	37.12469243	cotton	large
879	United States	Northern America	Americas	NA	NA	0.855482267	208.9529813	214.7041802	2.415179603	35	96	0.234001	0	99.1262	199	-120.7667836	37.12469243	cotton	large
880	United States	Northern America	Americas	537.3922256	565.3208443	27.92861876	534.3213182	562.8729423	28.22547534	34	149	1.15146	0	28.2046	199	-98.26687338	37.12469243	wheat	large
881	United States	Northern America	Americas	1176.538654	1266.395534	89.85687978	1176.538654	1266.395534	89.85687978	29	214	4.2969	0	41.9047	199	-92.85022831	37.12469243	wheat	medium
882	United States	Northern America	Americas	1198.387097	1240.760503	42.37340609	1198.387097	1240.760503	42.37340609	31	103	7.71181	0	40.2313	199	-92.35023031	37.12469243	wheat	large
883	United States	Northern America	Americas	955.6560989	1060.353687	104.6975882	1050.209481	1148.037347	97.82786658	37	222	4.71167	0	46.5444	199	-92.1835643	37.12469243	maize	large
884	United States	Northern America	Americas	925.2631454	1001.062054	75.79890824	956.3666752	1072.133596	115.7669209	30	386	5.11281	0	6.31756	199	-90.51690428	37.12469243	soybean	large
885	United States	Northern America	Americas	1116.509493	1157.702148	41.19265439	1116.509493	1157.702148	41.19265439	26	80	6.04215	0	33.2093	199	-83.93359721	37.12469243	maize	medium
886	United States	Northern America	Americas	1058.158242	1180.493762	122.3355192	1128.012386	1239.324337	111.3119515	22	233	18.6549	0	28.5861	199	-79.60028115	37.12469243	maize	medium
887	United States	Northern America	Americas	1061.762197	1179.831034	118.0688371	1131.219194	1238.650571	107.4313776	22	225	6.80282	0	0	199	-79.51694815	37.12469243	maize	medium
888	United States	Northern America	Americas	984.5196279	989.7617736	5.242145695	1110.071795	1119.392045	9.320250604	23	27	13.9329	0	16.5258	199	-79.01695015	37.12469243	soybean	medium
889	United States	Northern America	Americas	1105.954336	1142.542256	36.58791989	1132.164595	1161.704566	29.5399702	20	72	10.1759	0	4.88896	199	-78.60028514	37.12469243	maize	medium
890	United States	Northern America	Americas	1099.37626	1146.280453	46.90419278	1142.678569	1186.840635	44.16206631	21	92	8.33788	0	13.6298	199	-78.43361914	37.12469243	maize	medium
891	United States	Northern America	Americas	937.800408	989.632641	51.83223297	964.0696048	1044.288934	80.21932956	24	267	3.21477	0	9.80896	199	-78.18362014	37.12469243	soybean	medium
892	United States	Northern America	Americas	982.7112954	1004.182368	21.47107237	1148.885787	1177.167177	24.0455356	27	109	8.45667	0	3.06525	199	-77.76695513	37.12469243	soybean	medium
893	United States	Northern America	Americas	996.1068276	1018.891749	22.78492185	1168.296446	1198.742582	25.95713108	28	114	7.63265	0	6.03162	199	-77.43362313	37.12469243	soybean	medium
894	United States	Northern America	Americas	1016.261408	1023.286955	7.025546756	1164.446183	1175.933008	11.4868249	28	35	33.3683	0	7.41592	199	-77.35029013	37.12469243	soybean	medium
895	United States	Northern America	Americas	1007.678391	1026.81345	19.13505877	1144.156116	1175.170674	31.01455816	28	95	10.0416	0	0.939243	199	-77.26695713	37.12469243	soybean	medium
896	United States	Northern America	Americas	1016.127252	1029.046271	12.9190186	1159.842116	1180.887956	21.0458398	28	64	2.92946	0	0.939243	199	-77.18362412	37.12469243	soybean	medium
897	United States	Northern America	Americas	1029.079081	1038.449475	9.370393933	1281.127256	1295.219041	12.96561583	29	46	3.8646	0	0.939243	199	-76.85029212	37.12469243	soybean	medium
898	Greece	Southern Europe	Europe	1188.413218	1260.568816	72.15559843	920.3580422	977.325433	56.96739074	18	254	25.7579	0	1.15883	71	21.73264806	37.12469243	wheat	small
899	Turkey	Western Asia	Asia	1644.997058	1682.851718	37.85466021	1428.544142	1461.118658	32.5745161	19	179	38.0921	0	3.8	192	30.14928116	37.12469243	wheat	small
900	Turkey	Western Asia	Asia	1666.266524	1703.734518	37.46799399	1481.192109	1514.497415	33.30530628	19	175	38.0921	0	0	192	31.64927518	37.12469243	wheat	small
901	Turkey	Western Asia	Asia	1521.222754	1542.939127	21.71637266	1320.306541	1339.154714	18.84817249	19	112	38.0921	0	10.7	192	31.89927418	37.12469243	wheat	small
902	Turkey	Western Asia	Asia	1456.436148	1493.792443	37.35629577	1335.253191	1367.32692	32.07372943	20	199	56.1063	0	1.7	192	35.06592822	37.12469243	wheat	medium
903	Iran	Southern Asia	Asia	305.3429402	305.7857843	0.442844103	196.4305912	196.6868717	0.256280565	19	107	43.4376	0	0	86	54.89918246	37.12469243	wheat	small
904	Iran	Southern Asia	Asia	432.4399325	434.1026892	1.662756706	249.6781577	250.6081965	0.930038781	20	283	29.651	0	26.9	86	55.64917947	37.12469243	wheat	medium
905	Afghanistan	Southern Asia	Asia	63712.29125	63751.09681	38.80556345	61101.63388	61137.60764	35.56497025	28	180	118.159	0	33	1	69.06579263	37.12469243	wheat	medium
906	China	Eastern Asia	Asia	918.631493	968.301316	49.66982303	1103.053199	1152.848538	42.349603	17	219	413.155	0	5.2	38	111.4822901	37.12469243	wheat	small
907	China	Eastern Asia	Asia	591.6565012	638.5745071	46.91800595	615.9637402	672.0183829	49.49835255	11	424	63.2492	0	23.1	38	113.5656152	37.12469243	maize	small
908	China	Eastern Asia	Asia	1325.370169	1390.167667	64.79749777	1303.527469	1354.344358	50.7125416	15	199	224.352	0	9.3	38	122.1489143	37.12469243	wheat	small
909	Korea, Republic of	Eastern Asia	Asia	NA	0	NA	NA	1035.992282	NA	17	134	29.4079	0	30.4	103	126.9822283	37.12469243	rice	small
910	Japan	Eastern Asia	Asia	8287.087181	8289.987601	2.900419845	8250.660535	8253.557857	2.885678257	17	17	292.776	0	0	96	140.9821725	37.12469243	rice	small
911	United States	Northern America	Americas	430.1069713	453.0920538	22.9850825	434.8661072	458.9175665	23.76986942	34	153	0.468663	0	22.7744	199	-98.26687338	37.04135942	wheat	large
912	United States	Northern America	Americas	957.7559559	973.4135814	15.65762546	1011.739909	1036.790587	25.05067872	35	82	80.6724	0	39.1174	199	-94.43355533	37.04135942	soybean	large
913	United States	Northern America	Americas	933.9539776	980.4994415	46.54546389	933.9539776	980.4994415	46.54546389	34	242	6.36459	0	35.2416	199	-91.7668993	37.04135942	soybean	large
914	United States	Northern America	Americas	939.7750606	957.4293084	17.65424778	987.2405984	1013.815733	26.57513502	33	94	2.75976	0	0	199	-88.43357926	37.04135942	soybean	large
915	United States	Northern America	Americas	983.2089608	1008.73488	25.52591948	1054.316996	1099.638107	45.32111081	28	129	2.65638	0	0.939243	199	-87.76691525	37.04135942	soybean	medium
916	United States	Northern America	Americas	1142.87218	1181.767441	38.89526121	1101.928623	1129.959106	28.03048318	28	74	3.34676	0	0.939243	199	-87.68358225	37.04135942	maize	medium
917	United States	Northern America	Americas	1130.317003	1184.584033	54.26702972	1088.839292	1127.856529	39.01723634	28	103	3.21238	0	28.4375	199	-87.60024925	37.04135942	maize	medium
918	United States	Northern America	Americas	1043.469107	1139.787794	96.31868728	1017.416385	1086.433287	69.01690182	28	190	30.1186	0	0.939243	199	-85.01692622	37.04135942	maize	medium
919	United States	Northern America	Americas	1023.364196	1164.795403	141.4312068	999.1043088	1100.047325	100.9430166	28	273	15.3508	0	0.939243	199	-84.93359322	37.04135942	maize	medium
920	United States	Northern America	Americas	1028.378401	1166.369381	137.99098	1000.348099	1098.8252	98.47710022	28	266	8.40265	0	0.939243	199	-84.85026022	37.04135942	maize	medium
921	United States	Northern America	Americas	1139.248634	1188.405071	49.15643708	1199.03985	1243.643925	44.60407514	22	93	10.3732	0	15.0138	199	-79.43361515	37.04135942	maize	medium
922	United States	Northern America	Americas	1004.843093	1010.592042	5.748949828	1135.65257	1145.963941	10.31137117	22	29	17.2007	0	17.8887	199	-79.35028215	37.04135942	soybean	medium
923	United States	Northern America	Americas	982.5969587	1008.309917	25.7129578	1093.590515	1140.106841	46.51632599	22	130	13.2528	0	25.5553	199	-79.26694915	37.04135942	soybean	medium
924	United States	Northern America	Americas	1230.72211	1259.537764	28.81565356	1124.735125	1151.005389	26.27026492	22	69	15.7746	0	16.8733	199	-78.85028414	37.04135942	wheat	medium
925	United States	Northern America	Americas	1213.645582	1277.610773	63.96519127	1106.300604	1165.562005	59.26140132	21	151	33.7534	0	11.852	199	-78.43361914	37.04135942	wheat	medium
926	United States	Northern America	Americas	931.4248078	994.6406396	63.21583176	986.3620795	1096.610164	110.2480847	25	324	3.12371	0	9.73111	199	-78.10028714	37.04135942	soybean	medium
927	United States	Northern America	Americas	957.5325794	998.2633971	40.73081768	1028.027845	1098.958051	70.93020638	26	208	9.88185	0	8.95262	199	-78.01695413	37.04135942	soybean	medium
928	United States	Northern America	Americas	981.9033667	1002.552949	20.64958197	1029.187232	1061.303925	32.11669306	26	105	0.0547583	0	7.86704	199	-77.93362113	37.04135942	soybean	medium
929	United States	Northern America	Americas	1013.078464	1025.144117	12.06565271	1156.79264	1176.334629	19.54198997	28	60	14.7492	0	4.44955	199	-77.35029013	37.04135942	soybean	medium
930	United States	Northern America	Americas	972.9569153	1028.22217	55.2652543	1093.897428	1183.212375	89.3149472	28	274	3.24321	0	2.48502	199	-77.26695713	37.04135942	soybean	medium
931	United States	Northern America	Americas	1000.680942	1035.202376	34.52143401	1238.943586	1291.133598	48.14090344	29	170	5.13415	0	1.3156	199	-77.01695812	37.04135942	soybean	medium
932	United States	Northern America	Americas	989.7684637	1037.813203	48.04473927	1222.273366	1295.125477	67.35914545	29	236	0	0	0.939243	199	-76.76695912	37.04135942	soybean	medium
933	United States	Northern America	Americas	1026.03113	1037.83903	11.80789925	1369.905662	1387.778512	14.2587941	29	58	11.681	0	0.939243	199	-76.68362612	37.04135942	soybean	medium
934	Tunisia	Northern Africa	Africa	1479.335227	1508.07455	28.7393222	1479.335227	1508.07455	28.7393222	22	152	79.8685	0	49.8784	191	9.232697913	37.04135942	wheat	medium
935	Greece	Southern Europe	Europe	1252.454415	1316.851513	64.39709813	1252.454415	1316.851513	64.39709813	17	217	32.967	0	1.37417	71	21.81598106	37.04135942	wheat	small
936	Iran	Southern Asia	Asia	273.0019474	273.1387313	0.136783845	177.1962213	177.2755888	0.07936752	19	37	328.671	0	23.2	86	55.06584846	37.04135942	wheat	small
937	Iran	Southern Asia	Asia	382.0496952	382.2048865	0.15519127	237.0592815	237.1480597	0.088778192	20	30	232.26	0	32.4	86	55.14918146	37.04135942	wheat	medium
938	China	Eastern Asia	Asia	507.8556956	515.3395116	7.483816096	1214.192444	1227.253096	13.00473637	16	62	264.367	0	55.8	38	117.2322672	37.04135942	wheat	small
939	China	Eastern Asia	Asia	1146.107402	1201.550332	55.44292951	1317.817235	1367.277208	49.11855176	15	197	276.521	0	18.8	38	121.1489183	37.04135942	wheat	small
940	Korea, Republic of	Eastern Asia	Asia	NA	0	NA	NA	1018.10489	NA	18	169	66.0867	0	26	103	127.8155583	37.04135942	rice	small
941	Japan	Eastern Asia	Asia	8466.286585	8468.377997	2.091411764	8438.923062	8441.013534	2.081924731	17	12	292.776	0	0	96	140.8155065	37.04135942	rice	small
942	United States	Northern America	Americas	482.2749689	501.5659458	19.29097693	482.2749689	501.5659458	19.29097693	30	116	38.0532	0	35.0205	199	-121.4334477	36.95802642	wheat	large
943	United States	Northern America	Americas	NA	NA	0.616704698	198.665399	223.6545643	8.11592334	34	388	0.0485368	0	47.2856	199	-121.0167827	36.95802642	cotton	large
944	United States	Northern America	Americas	NA	NA	0	NA	NA	0	27	218	0	0	0.532465	199	-112.7668156	36.95802642	cotton	medium
945	United States	Northern America	Americas	596.1109392	675.8911018	79.78016262	643.4701789	725.7562373	82.28605833	37	356	0.0157918	0	31.8936	199	-96.26688135	36.95802642	wheat	large
946	United States	Northern America	Americas	969.7163593	979.5156856	9.799326264	1009.371625	1025.104472	15.73284728	34	51	8.40814	0	51.6984	199	-93.51689232	36.95802642	soybean	large
947	United States	Northern America	Americas	931.4812597	980.1237829	48.64252325	1029.592802	1105.544331	75.95152946	34	253	10.0485	0	46.8437	199	-91.6835663	36.95802642	soybean	large
948	United States	Northern America	Americas	926.9610765	956.997301	30.03622452	981.9329056	1028.379771	46.44686567	30	160	44.5719	0	18.3499	199	-88.60024526	36.95802642	soybean	large
949	United States	Northern America	Americas	1127.226006	1178.049954	50.82394742	1081.057005	1118.54372	37.48671475	29	97	35.4465	0	103.609	199	-86.01692223	36.95802642	maize	medium
950	United States	Northern America	Americas	924.0361604	1170.221485	246.1853244	934.6223788	1129.017859	194.3954806	28	473	6.67786	0	41.1398	199	-85.51692422	36.95802642	maize	medium
951	United States	Northern America	Americas	971.5614466	1162.32053	190.7590835	972.4322454	1135.285331	162.8530856	29	369	10.7149	0	35.4818	199	-85.18359222	36.95802642	maize	medium
952	United States	Northern America	Americas	1053.121987	1169.651953	116.5299663	1019.594174	1104.01989	84.42571647	28	224	21.5772	0	0	199	-84.68359421	36.95802642	maize	medium
953	United States	Northern America	Americas	1130.494522	1174.912353	44.41783105	1075.666129	1107.962177	32.29604829	27	85	80.1105	0	0	199	-84.60026121	36.95802642	maize	medium
954	United States	Northern America	Americas	1144.845517	1185.443508	40.59799071	1144.845517	1185.443508	40.59799071	27	77	375.626	0	0	199	-84.10026321	36.95802642	maize	medium
955	United States	Northern America	Americas	1132.384144	1194.545656	62.16151167	1132.384144	1194.545656	62.16151167	27	117	10.071	0	9.03295	199	-83.93359721	36.95802642	maize	medium
956	United States	Northern America	Americas	1063.642468	1208.193701	144.5512326	1085.869172	1212.352073	126.4829015	22	269	17.9134	0	0	199	-79.76694716	36.95802642	maize	medium
957	United States	Northern America	Americas	1128.886221	1295.062874	166.1766536	1059.540024	1213.118611	153.5785866	21	387	14.2326	0	21.6156	199	-79.26694915	36.95802642	wheat	medium
958	United States	Northern America	Americas	1195.755407	1254.835809	59.08040152	1097.220959	1151.314104	54.09314459	21	142	11.3592	0	7.16839	199	-78.68361814	36.95802642	wheat	medium
959	United States	Northern America	Americas	1190.024992	1261.551895	71.52690298	1099.721889	1168.354769	68.63287951	21	171	21.9917	0	0	199	-78.60028514	36.95802642	wheat	medium
960	United States	Northern America	Americas	1112.6206	1166.038017	53.41741741	1106.629405	1145.653792	39.0243871	22	103	6.92454	0	12.2965	199	-78.51695214	36.95802642	maize	medium
961	United States	Northern America	Americas	955.6312953	996.0775337	40.44623833	1153.133654	1207.015488	53.88183452	22	207	4.75338	0	8.14827	199	-78.43361914	36.95802642	soybean	medium
962	United States	Northern America	Americas	966.9622095	999.1039332	32.14172368	1173.473895	1216.877325	43.40342921	25	164	15.306	0	7.70704	199	-78.18362014	36.95802642	soybean	medium
963	United States	Northern America	Americas	976.0497746	1000.986922	24.93714731	1185.221147	1218.835559	33.6144126	26	127	45.1565	0	12.0666	199	-78.10028714	36.95802642	soybean	medium
964	United States	Northern America	Americas	973.9727284	1003.297222	29.32449384	1182.05437	1221.569261	39.51489019	26	149	1.28442	0	10.4318	199	-78.01695413	36.95802642	soybean	medium
965	United States	Northern America	Americas	989.5957442	1015.696304	26.10055931	1158.105669	1192.742358	29.42453323	28	131	11.834	0	6.11881	199	-77.68362213	36.95802642	soybean	medium
966	United States	Northern America	Americas	995.2416154	1023.139039	27.89742398	1170.223429	1207.458667	31.98409082	28	139	2.46633	0	1.48318	199	-77.43362313	36.95802642	soybean	medium
967	United States	Northern America	Americas	976.5673527	1036.766055	60.19870195	1227.004875	1307.090826	70.02677414	29	296	2.9197	0	0	199	-77.10029112	36.95802642	soybean	medium
968	United States	Northern America	Americas	1010.007068	1038.109034	28.10196596	1269.38003	1306.89567	32.88903217	29	138	6.46403	0	2.6312	199	-77.01695812	36.95802642	soybean	medium
969	Spain	Southern Europe	Europe	1017.647098	1056.928112	39.28101415	810.9603366	840.5666984	29.60636175	31	141	17.7915	0	3.38781	171	-3.850583245	36.95802642	wheat	large
970	Tunisia	Northern Africa	Africa	1492.305757	1519.549132	27.2433749	1492.305757	1519.549132	27.13660763	20	143	67.332	0	36.0169	191	9.149364912	36.95802642	wheat	medium
971	Greece	Southern Europe	Europe	1184.198961	1268.837357	84.63839598	1003.754435	1077.091622	73.33718723	18	296	31.2721	0	0.770595	71	22.64931107	36.95802642	wheat	small
972	Turkey	Western Asia	Asia	1969.744763	1992.784023	23.03926026	1732.359345	1752.623281	20.26393648	19	92	38.0921	0	40	192	31.73260818	36.95802642	wheat	small
973	Turkey	Western Asia	Asia	1572.624145	1584.772493	12.14834817	1466.985902	1477.601102	10.61520008	22	61	130.106	0	64.7	192	35.98259123	36.95802642	wheat	medium
974	Iran	Southern Asia	Asia	288.6882061	288.871967	0.183760876	187.6040373	187.7110101	0.106972838	16	47	159.448	0	0	86	54.56585046	36.95802642	wheat	small
975	Iran	Southern Asia	Asia	380.6951113	381.1077667	0.412655448	237.8246682	238.0614813	0.236813058	19	80	317.439	0	0	86	54.98251546	36.95802642	wheat	small
976	Iran	Southern Asia	Asia	425.1385555	426.1132343	0.974678808	264.5417269	265.100158	0.55843112	20	169	43.4376	0	29.6	86	55.31584747	36.95802642	wheat	medium
977	China	Eastern Asia	Asia	811.0069115	837.2863939	26.27948245	1079.849503	1108.985772	25.89845135	16	134	330.51	0	5.2	38	111.4822901	36.95802642	wheat	small
978	China	Eastern Asia	Asia	477.784268	497.1128991	19.32863105	1196.542316	1231.971153	35.27742335	19	166	218.729	0	191.4	38	116.7322692	36.95802642	wheat	small
979	Korea, Republic of	Eastern Asia	Asia	NA	0	NA	NA	1014.443122	NA	16	36	29.4075	0	31	103	127.2322273	36.95802642	rice	small
980	Korea, Republic of	Eastern Asia	Asia	NA	0	NA	NA	1069.658569	NA	17	7	1135.38	0	29.8	103	127.8988913	36.95802642	rice	small
981	Japan	Eastern Asia	Asia	17048.88331	17063.98435	15.10104373	16499.68062	16514.331	14.42121415	16	43	180.968	0	0	96	136.8988554	36.95802642	rice	small
982	Japan	Eastern Asia	Asia	5328.064718	5334.432296	6.367577898	5313.476175	5319.851913	6.418316263	22	58	108.256	0	0	96	138.8988475	36.95802642	rice	medium
983	Japan	Eastern Asia	Asia	6629.4993	6634.688044	5.18874311	6826.396247	6831.969287	5.592188074	17	38	46.4485	0	0	96	139.8988435	36.95802642	rice	small
984	Japan	Eastern Asia	Asia	9053.676252	9055.726347	2.050095257	8999.656009	9001.699384	2.031230198	17	11	292.776	0	0	96	140.8155065	36.95802642	rice	small
985	United States	Northern America	Americas	331.8645132	417.7391861	85.87467295	331.8645132	417.7391861	85.87467295	31	620	1.14683	0	9.6024	199	-121.1834487	36.87469342	wheat	large
986	United States	Northern America	Americas	NA	NA	2.525090186	275.5995984	293.9863614	9.662842948	32	196	5.00435	0	29.9113	199	-120.1834526	36.87469342	cotton	large
987	United States	Northern America	Americas	547.2747898	675.9133267	128.638537	590.0736008	721.0800689	131.0064681	37	574	0	0	25.8448	199	-96.43354736	36.87469342	wheat	large
988	United States	Northern America	Americas	1210.192884	1237.687911	27.49502646	1076.437444	1099.397893	22.96044912	33	67	75.1705	0	48.1207	199	-94.35022233	36.87469342	wheat	large
989	United States	Northern America	Americas	1199.78943	1245.633312	45.84388169	1112.646081	1157.466723	44.82064193	37	111	6.57091	0	46.9257	199	-93.60022532	36.87469342	wheat	large
990	United States	Northern America	Americas	961.2477334	972.3100843	11.06235089	1055.774937	1073.381332	17.60639477	36	58	25.777	0	46.7422	199	-93.51689232	36.87469342	soybean	large
991	United States	Northern America	Americas	1206.011186	1247.797461	41.78627536	999.786224	1033.792224	34.00600009	33	101	11.3624	0	39.906	199	-93.35022632	36.87469342	wheat	large
992	United States	Northern America	Americas	943.0213094	973.577932	30.5566226	943.0213094	973.577932	30.5566226	34	160	14.9361	0	46.6987	199	-91.7668993	36.87469342	soybean	large
993	United States	Northern America	Americas	1079.835088	1175.51295	95.67786149	1036.056143	1103.038572	66.98242848	31	183	14.4962	0	88.6756	199	-86.26692123	36.87469342	maize	large
994	United States	Northern America	Americas	945.4089663	992.1166834	46.70771708	998.3006708	1083.244479	84.94380873	28	240	20.1289	0	0	199	-84.93359322	36.87469342	soybean	medium
995	United States	Northern America	Americas	1048.116856	1083.787318	35.6704622	1048.116856	1083.787318	35.6704622	28	74	64.0069	0	35.7352	199	-82.10027118	36.87469342	maize	medium
996	United States	Northern America	Americas	1004.681213	1048.517788	43.83657433	1048.450282	1092.255361	43.80507881	25	94	34.783	0	0	199	-80.93360917	36.87469342	maize	medium
997	United States	Northern America	Americas	849.2074558	1214.30322	365.0957647	905.4264983	1218.140004	312.7135055	21	676	14.9405	0	19.8352	199	-79.68361415	36.87469342	maize	medium
998	United States	Northern America	Americas	1117.837248	1281.41262	163.575372	1053.591776	1207.639658	154.0478822	22	385	6.88975	0	4.79162	199	-79.10028315	36.87469342	wheat	medium
999	United States	Northern America	Americas	1227.274011	1264.59115	37.31713856	1133.814768	1168.995574	35.180806	22	89	9.02368	0	9.81518	199	-78.60028514	36.87469342	wheat	medium
1000	United States	Northern America	Americas	1206.676842	1270.718277	64.04143498	1102.51192	1160.90184	58.3899196	22	152	1.71895	0	17.4817	199	-78.51695214	36.87469342	wheat	medium
1001	United States	Northern America	Americas	886.3934314	994.9036006	108.5101692	1095.048318	1236.089979	141.0416613	24	556	3.32594	0	21.2415	199	-78.35028614	36.87469342	soybean	medium
1002	United States	Northern America	Americas	964.7192978	1008.230089	43.51079128	1152.854993	1208.563104	55.70811095	26	220	16.7864	0	7.62919	199	-78.01695413	36.87469342	soybean	medium
1003	United States	Northern America	Americas	985.2456846	1010.824481	25.57879659	1060.200055	1098.319171	38.11911548	27	129	12.1039	0	0	199	-77.93362113	36.87469342	soybean	medium
1004	United States	Northern America	Americas	998.9921341	1012.296593	13.30445915	1269.396414	1286.113811	15.62185981	27	67	12.7038	0	1.87311	199	-77.85028813	36.87469342	soybean	medium
1005	United States	Northern America	Americas	988.1520684	1022.448767	34.29669823	1153.565969	1199.37688	39.12957945	28	171	1.23874	0	8.86603	199	-77.60028913	36.87469342	soybean	medium
1006	United States	Northern America	Americas	988.3870218	1032.753551	44.36652953	1242.244948	1301.150075	51.75264909	29	219	4.78499	0	0	199	-77.35029013	36.87469342	soybean	medium
1007	United States	Northern America	Americas	1009.631356	1039.609321	29.97796483	1344.919054	1390.589967	36.43665038	29	147	2.74562	0	0.939243	199	-76.68362612	36.87469342	soybean	medium
1008	Spain	Southern Europe	Europe	980.3121696	1037.465018	57.15284811	826.7326207	871.2230645	44.4904438	30	209	25.5889	0	2.67387	171	-4.600580254	36.87469342	wheat	large
1009	Spain	Southern Europe	Europe	1012.148134	1035.903218	23.75508367	806.6364421	825.1135546	18.47711244	30	87	49.7464	0	1.1653	171	-4.100582248	36.87469342	wheat	large
1010	Algeria	Northern Africa	Africa	2453.916337	2505.606321	51.68998385	2453.916337	2505.606321	51.68998385	14	246	227.237	0	23.0576	3	3.816052848	36.87469342	wheat	small
1011	Tunisia	Northern Africa	Africa	1439.117904	1509.918213	70.80030822	1439.117904	1509.918213	70.80030822	23	374	99.9855	0	20.2914	191	8.98269891	36.87469342	wheat	medium
1012	Tunisia	Northern Africa	Africa	1402.457002	1411.838475	9.381472397	1402.457002	1411.838475	9.319834623	37	53	205.142	0	28.9711	191	9.732695919	36.87469342	wheat	large
1013	Greece	Southern Europe	Europe	1250.430709	1324.452181	74.02147255	1250.430709	1324.452181	74.02147255	16	248	38.951	0	1.37532	71	21.89931406	36.87469342	wheat	small
1015	Iran	Southern Asia	Asia	434.7958277	436.2127937	1.416966024	249.1727373	249.9635531	0.790815804	20	240	43.4376	1	0	86	55.23251446	36.87469342	wheat	medium
1016	China	Eastern Asia	Asia	1414.660542	1451.379986	36.71944415	1236.906413	1272.17376	31.5722959	12	146	106.945	0	39.7	38	112.5656192	36.87469342	maize	small
1017	China	Eastern Asia	Asia	459.0953231	463.8760351	4.780712077	1113.35338	1121.39005	7.917358518	16	44	2588.56	0	96.8	38	115.7322732	36.87469342	wheat	small
1018	Korea, Republic of	Eastern Asia	Asia	NA	0	NA	NA	1065.812415	NA	16	173	120.871	0	0	103	126.4822303	36.87469342	rice	small
1019	Korea, Republic of	Eastern Asia	Asia	NA	0	NA	NA	1050.279145	NA	16	52	596.047	0	30.8	103	126.6488963	36.87469342	rice	small
1020	Korea, Republic of	Eastern Asia	Asia	NA	0	NA	NA	1040.703053	NA	16	7	1072.62	0	32.4	103	127.1488943	36.87469342	rice	small
1021	Japan	Eastern Asia	Asia	14191.40179	14208.36196	16.96016493	13498.30014	13514.52048	15.94644025	18	58	40.0208	0	5.6	96	137.5655195	36.87469342	rice	small
1022	United States	Northern America	Americas	NA	NA	1.158599777	247.5401648	255.4294239	4.196744597	32	96	0	0	0	199	-120.1834526	36.79136042	cotton	large
1023	United States	Northern America	Americas	436.2863323	461.5361261	25.24979375	438.3336824	463.9918844	25.56699991	37	165	0	1	0	199	-98.18354038	36.79136042	wheat	large
1024	United States	Northern America	Americas	1208.024523	1235.051482	27.02695926	1066.801037	1088.793075	21.99203821	36	66	12.929	0	40.6783	199	-94.51688833	36.79136042	wheat	large
1025	United States	Northern America	Americas	1136.275556	1244.82627	108.5507138	1041.159096	1144.238859	103.0797626	35	263	5.92781	0	52.4408	199	-93.85022432	36.79136042	wheat	large
1026	United States	Northern America	Americas	1185.30583	1231.444103	46.13827331	1088.854161	1131.071321	42.21716047	29	113	6.53145	0	19.2586	199	-93.01689431	36.79136042	wheat	medium
1027	United States	Northern America	Americas	951.0602538	974.770648	23.71039423	1064.827196	1101.949597	37.12240103	33	124	19.0551	0	56.1255	199	-91.8502323	36.79136042	soybean	large
1028	United States	Northern America	Americas	915.7967851	936.556778	20.75999292	996.5407011	1032.783878	36.24317683	32	113	6.86233	0	4.44242	199	-89.10024327	36.79136042	soybean	large
1029	United States	Northern America	Americas	1116.290955	1162.838286	46.54733101	1069.551203	1105.450114	35.89891126	28	90	15.5968	0	13.9017	199	-85.35025822	36.79136042	maize	medium
1030	United States	Northern America	Americas	1045.560651	1179.313278	133.7526271	1001.509377	1093.593246	92.08386917	27	255	31.9657	0	1.83382	199	-84.26692921	36.79136042	maize	medium
1031	United States	Northern America	Americas	1044.909411	1101.235691	56.32628018	1044.909411	1101.235691	56.32628018	27	115	1.46881	0	64.7867	199	-82.18360418	36.79136042	maize	medium
1032	United States	Northern America	Americas	1033.969363	1088.685289	54.71592557	1033.969363	1088.685289	54.71592557	30	113	13.3541	0	0	199	-81.93360518	36.79136042	maize	large
1033	United States	Northern America	Americas	1319.367654	1333.963392	14.59573741	1319.367654	1333.963392	14.59573741	23	33	74.349	0	0.939243	199	-79.93361316	36.79136042	wheat	medium
1034	United States	Northern America	Americas	1128.482487	1337.329075	208.8465878	1074.962312	1299.692773	224.7304611	21	471	19.0673	0	0.939243	199	-79.68361415	36.79136042	wheat	medium
1035	United States	Northern America	Americas	1183.487157	1294.666993	111.1798364	1113.916867	1216.744943	102.8280765	22	259	19.2662	0	14.4814	199	-79.26694915	36.79136042	wheat	medium
1036	United States	Northern America	Americas	1248.84125	1273.75892	24.91767061	1174.172217	1197.579735	23.40751846	23	59	21.0588	0	0	199	-78.85028414	36.79136042	wheat	medium
1037	United States	Northern America	Americas	976.6414472	1002.400337	25.7588901	1101.767731	1136.575106	34.80737504	24	131	24.0849	0	0	199	-78.43361914	36.79136042	soybean	medium
1038	United States	Northern America	Americas	944.7257473	998.5944462	53.86869896	1082.573068	1154.425695	71.85262707	26	275	11.1584	0	0	199	-78.18362014	36.79136042	soybean	medium
1039	United States	Northern America	Americas	1881.031677	1890.740172	9.70849425	1488.981927	1503.293351	14.00048632	28	67	16.064	0	0	199	-77.76695513	36.79136042	groundnut	medium
1040	United States	Northern America	Americas	NA	NA	6.720095072	1404.329505	1444.176379	26.77051418	28	181	8.22316	0	6.74318	199	-77.60028913	36.79136042	cotton	medium
1041	United States	Northern America	Americas	1015.777195	1028.283214	12.50601895	1272.724805	1289.601488	14.75384413	29	62	12.3582	0	0.939243	199	-77.51695613	36.79136042	soybean	medium
1042	United States	Northern America	Americas	980.0426516	1033.995573	53.95292099	1228.734247	1301.431063	63.72424341	29	266	0.274841	0	0	199	-77.35029013	36.79136042	soybean	medium
1043	United States	Northern America	Americas	NA	NA	2.322755773	1436.993639	1454.729034	11.76571115	29	64	4.33573	0	0	199	-77.10029112	36.79136042	cotton	medium
1044	Spain	Southern Europe	Europe	1105.594593	1106.177734	0.583140275	903.6728849	904.1301463	0.457261439	30	2	359.032	0	0	171	-4.100582248	36.79136042	wheat	large
1045	Turkey	Western Asia	Asia	1640.722771	1653.606582	12.88381121	1230.732782	1240.396069	9.663287381	21	62	40.6658	0	0	192	29.48261716	36.79136042	wheat	medium
1046	Turkey	Western Asia	Asia	1350.735332	1387.884878	37.14954663	1287.557939	1321.571769	34.01383012	22	213	18.0493	0	2.1	192	34.39926421	36.79136042	wheat	medium
1047	Iran	Southern Asia	Asia	416.0085232	417.3699303	1.361407051	254.8874485	255.674789	0.787340466	19	241	43.4376	0	0	86	54.98251546	36.79136042	wheat	small
1048	China	Eastern Asia	Asia	449.6738483	460.6800522	11.00620392	989.959371	1006.236304	15.56905323	14	102	254.531	0	96.8	38	115.5656072	36.79136042	wheat	small
1049	China	Eastern Asia	Asia	480.8096126	486.2767848	5.467172156	1175.523803	1184.762841	9.163772909	16	48	227.374	0	223.4	38	116.0656052	36.79136042	wheat	small
1050	China	Eastern Asia	Asia	511.1292693	511.6086006	0.479331316	1253.221242	1254.090603	0.865224342	19	4	2322.87	0	191.4	38	116.7322692	36.79136042	wheat	small
1051	Korea, Republic of	Eastern Asia	Asia	NA	0	NA	NA	1034.244662	NA	16	89	119.911	0	26.1	103	127.6488923	36.79136042	rice	small
1052	Japan	Eastern Asia	Asia	10193.1107	10222.77581	29.66511354	9894.287096	9923.281775	28.78566672	17	141	17.683	0	32.8	96	137.5655195	36.79136042	rice	small
1053	Japan	Eastern Asia	Asia	9914.321636	9946.460185	32.13854909	9835.23717	9868.021495	32.45203003	16	157	382.109	0	1.9	96	140.0655095	36.79136042	rice	small
1054	United States	Northern America	Americas	544.915088	580.1142922	35.19920424	543.2564743	579.3312852	35.94323258	39	183	0.063444	0	12.8438	199	-98.01687437	36.70802742	wheat	large
1055	United States	Northern America	Americas	1005.417256	1104.274625	98.85736883	937.536097	1020.971164	83.43506663	37	270	2.96261	0	35.8528	199	-96.18354835	36.70802742	wheat	large
1056	United States	Northern America	Americas	973.4526945	990.9474461	17.49475152	1055.993973	1087.301015	31.30704152	31	90	12.7867	0	0	199	-88.60024526	36.70802742	soybean	large
1057	United States	Northern America	Americas	965.7993038	995.4811757	29.6818719	1038.942582	1092.046717	53.10413439	29	152	9.03275	0	19.7648	199	-88.51691226	36.70802742	soybean	medium
1058	United States	Northern America	Americas	956.1812971	1151.27162	195.0903225	937.3732644	1086.748686	149.3754215	28	381	15.7801	0	13.9017	199	-85.26692522	36.70802742	maize	medium
1059	United States	Northern America	Americas	1149.896088	1222.19382	72.2977325	1149.896088	1222.19382	72.2977325	27	133	15.1361	0	29.158	199	-83.1836002	36.70802742	maize	medium
1060	United States	Northern America	Americas	1380.500382	1412.822886	32.32250435	1380.500382	1412.822886	32.32250435	24	69	8.72542	0	44.4694	199	-80.93360917	36.70802742	wheat	medium
1061	United States	Northern America	Americas	1019.00393	1212.625691	193.6217611	1035.654751	1203.419989	167.765238	28	359	34.6447	0	13.8601	199	-80.10027916	36.70802742	maize	medium
1062	United States	Northern America	Americas	1203.989588	1321.409102	117.419514	1133.85386	1244.405104	110.5512438	20	268	17.8597	0	0	199	-79.60028115	36.70802742	wheat	medium
1063	United States	Northern America	Americas	987.9717486	1001.926068	13.95431979	1145.745725	1164.384455	18.63873017	27	71	56.2883	0	27.2492	199	-78.18362014	36.70802742	soybean	medium
1064	United States	Northern America	Americas	991.0760163	1008.887492	17.81147532	1140.300667	1163.814654	23.51398733	27	90	105.165	0	17.3794	199	-78.10028714	36.70802742	soybean	medium
1065	United States	Northern America	Americas	992.7151659	1011.768323	19.05315751	1164.798134	1189.516527	24.71839285	27	96	56.6726	0	19.525	199	-78.01695413	36.70802742	soybean	medium
1066	United States	Northern America	Americas	1860.287462	1895.14518	34.85771787	1360.094877	1413.895542	52.75844545	28	240	27.9202	0	6.49343	199	-77.85028813	36.70802742	groundnut	medium
1067	United States	Northern America	Americas	NA	NA	2.157129708	1431.754036	1447.703229	10.53453109	29	58	6.05771	0	0	199	-77.35029013	36.70802742	cotton	medium
1068	United States	Northern America	Americas	NA	NA	3.038699858	1433.647111	1456.212573	14.92875816	29	82	2.97993	0	0	199	-77.26695713	36.70802742	cotton	medium
1069	United States	Northern America	Americas	1033.629078	1039.747845	6.1187672	1386.198433	1395.517321	7.448364482	29	30	2.31329	0	0.939243	199	-76.76695912	36.70802742	soybean	medium
1070	Algeria	Northern Africa	Africa	2593.169412	2602.335224	9.165812822	2593.169412	2602.335224	9.165812822	25	42	1687.51	0	0	3	3.399387843	36.70802742	wheat	medium
1071	Algeria	Northern Africa	Africa	2227.830159	2282.771959	54.94179945	2227.830159	2282.771959	54.94179945	26	287	122.696	0	25.6352	3	6.232709877	36.70802742	wheat	medium
1072	Algeria	Northern Africa	Africa	2244.686132	2292.75412	48.06798807	2244.686132	2292.75412	48.06798807	26	250	122.696	0	24.1959	3	6.316042878	36.70802742	wheat	medium
1073	Algeria	Northern Africa	Africa	2182.93474	2254.007242	71.07250218	2182.93474	2254.007242	71.07250218	23	376	144.032	0	23.8383	3	6.566041881	36.70802742	wheat	medium
1074	Algeria	Northern Africa	Africa	2274.914959	2284.301551	9.386592585	2274.914959	2284.301551	9.386592585	26	49	364.256	0	24.3958	3	6.899373885	36.70802742	wheat	medium
1075	Iran	Southern Asia	Asia	1182.986503	1183.627307	0.640803335	749.115983	749.4908295	0.374846405	13	40	23.8999	0	0	86	53.39918844	36.70802742	wheat	small
1076	Iran	Southern Asia	Asia	675.9347784	676.7041355	0.769357006	440.3902797	440.8432282	0.452948507	10	84	317.539	0	6.6	86	53.89918645	36.70802742	wheat	small
1077	China	Eastern Asia	Asia	452.2873501	479.7031132	27.41576312	1101.53553	1147.22208	45.04532409	13	244	539.051	0	96.8	38	115.8156062	36.70802742	wheat	small
1078	China	Eastern Asia	Asia	532.7826766	535.03845	2.255773415	1178.175633	1181.973692	3.699178802	18	18	3581.88	0	32.5	38	116.8989352	36.70802742	wheat	small
1079	China	Eastern Asia	Asia	579.0931283	584.4318398	5.338711481	1213.465113	1222.033174	8.399160522	15	39	3581.88	0	51.9	38	117.2322672	36.70802742	wheat	small
1080	Japan	Eastern Asia	Asia	17336.06745	17342.84905	6.781599071	15804.70219	15810.92672	6.224522303	16	19	230.413	0	9.2	96	136.8988554	36.70802742	rice	small
1081	Japan	Eastern Asia	Asia	15458.61932	15465.62174	7.002419587	14631.37906	14638.04064	6.535129898	16	22	98.7098	0	13.4	96	137.3988535	36.70802742	rice	small
1082	Japan	Eastern Asia	Asia	10352.44076	10368.23121	15.79044824	10218.24581	10234.24853	15.84218289	16	74	1425.42	0	3.1	96	139.8155105	36.70802742	rice	small
1083	United States	Northern America	Americas	287.7004247	343.3732878	55.67286308	290.4051124	347.0275657	56.62245323	31	489	0	0	21.5629	199	-99.10020339	36.62469442	wheat	large
1084	United States	Northern America	Americas	374.8981246	406.723971	31.82584639	376.3122502	408.4555529	32.04864888	36	236	0.634363	0	20.2896	199	-98.60020538	36.62469442	wheat	large
1085	United States	Northern America	Americas	968.1861981	1088.219309	120.0331105	968.1861981	1088.219309	120.0331105	39	248	1.58594	0	30.9535	199	-91.26690129	36.62469442	maize	large
1086	United States	Northern America	Americas	976.9404472	1102.46795	125.5275032	976.9404472	1102.46795	125.5275032	39	256	2.1648	0	25.8699	199	-91.18356829	36.62469442	maize	large
1087	United States	Northern America	Americas	1000.397073	1004.337327	3.940254248	1098.96714	1106.077204	7.110063754	27	20	9.10118	0	0	199	-87.18358424	36.62469442	soybean	medium
1088	United States	Northern America	Americas	1022.895111	1143.991972	121.0968611	1005.121023	1100.662384	95.54136016	29	238	35.1772	0	0.939243	199	-85.18359222	36.62469442	maize	medium
1089	United States	Northern America	Americas	1086.109193	1145.193166	59.08397272	1064.551368	1113.095687	48.54431938	29	116	13.9015	0	0.939243	199	-85.10025922	36.62469442	maize	medium
1090	United States	Northern America	Americas	1092.759227	1137.271501	44.51227387	1039.271734	1070.185751	30.91401677	28	88	28.4657	0	1.8634	199	-84.43359521	36.62469442	maize	medium
1091	United States	Northern America	Americas	1125.691171	1139.37359	13.68241834	1125.691171	1139.37359	13.68241834	27	27	309.912	0	0	199	-82.18360418	36.62469442	maize	medium
1092	United States	Northern America	Americas	979.4107342	1012.742927	33.33219323	979.4107342	1012.742927	33.33219323	24	74	22.2543	0	72.7795	199	-81.01694217	36.62469442	maize	medium
1093	United States	Northern America	Americas	980.8256098	1145.369203	164.5435928	980.8256098	1145.369203	164.5435928	21	323	32.9718	0	11.5134	199	-80.51694416	36.62469442	maize	medium
1094	United States	Northern America	Americas	1304.052716	1326.036048	21.98333232	1304.052716	1326.036048	21.98333232	26	50	22.4642	0	6.01338	199	-80.01694616	36.62469442	wheat	medium
1095	United States	Northern America	Americas	1272.908643	1294.366957	21.45831481	1199.541531	1219.347068	19.80553703	20	50	69.3836	0	0	199	-79.35028215	36.62469442	wheat	medium
1096	United States	Northern America	Americas	1268.814235	1293.255712	24.44147726	1199.107382	1221.953346	22.84596355	21	57	75.9607	0	0	199	-79.26694915	36.62469442	wheat	medium
1097	United States	Northern America	Americas	969.6535064	1002.494252	32.84074561	1028.99466	1073.772075	44.77741517	27	167	12.5808	0	0	199	-78.35028614	36.62469442	soybean	medium
1098	United States	Northern America	Americas	1839.892532	1905.00687	65.11433783	1405.508014	1501.624323	94.27136709	28	446	3.82352	0	0	199	-77.76695513	36.62469442	groundnut	medium
1099	United States	Northern America	Americas	NA	NA	10.37512432	1407.00168	1467.774435	40.91914275	29	274	1.93062	0	0.939243	199	-77.43362313	36.62469442	cotton	medium
1100	United States	Northern America	Americas	NA	NA	12.19304398	1366.867051	1457.398006	59.9302087	28	327	4.48804	0	5.29759	199	-77.26695713	36.62469442	cotton	medium
1101	United States	Northern America	Americas	NA	NA	3.343282692	1437.946231	1462.747766	16.44186867	28	90	5.17085	0	0	199	-77.18362412	36.62469442	cotton	medium
1102	United States	Northern America	Americas	NA	NA	4.469311626	1427.928139	1462.323363	22.7756395	28	124	4.7994	0	11.0768	199	-77.01695812	36.62469442	cotton	medium
1103	United States	Northern America	Americas	1023.632572	1032.544591	8.912019724	1133.353278	1148.442378	15.0891009	30	44	13.7702	0	0	199	-76.35029411	36.62469442	soybean	large
1104	United States	Northern America	Americas	1028.293441	1034.380623	6.087181866	1142.085417	1152.324608	10.07881125	30	30	31.3821	0	53.8531	199	-76.10029511	36.62469442	soybean	large
1105	United States	Northern America	Americas	1012.185585	1034.92298	22.73739462	1114.455504	1152.655431	37.66315367	30	112	27.2052	0	3.12463	199	-76.01696211	36.62469442	soybean	large
1106	Spain	Southern Europe	Europe	1096.256134	1111.193639	14.93750461	858.1007957	869.7920656	11.69126995	29	51	20.326	1	7.47695	171	-5.10057826	36.62469442	wheat	medium
1107	Algeria	Northern Africa	Africa	2552.710707	2581.503434	28.79272714	2552.710707	2581.503434	28.79272714	25	133	227.237	0	0	3	3.316054842	36.62469442	wheat	medium
1108	Turkey	Western Asia	Asia	1732.645496	1771.150941	38.50544511	1510.148645	1543.127642	32.9789979	23	173	18.0493	0	6.3	192	34.14926521	36.62469442	wheat	medium
1109	Iran	Southern Asia	Asia	1449.090546	1452.058183	2.967636897	873.8432895	875.533255	1.689965501	32	151	328.672	1	77.6	86	51.39919642	36.62469442	wheat	large
1110	China	Eastern Asia	Asia	450.495596	472.4043169	21.90872094	1101.463034	1137.315606	35.27395498	12	198	506.473	0	125.9	38	115.4822742	36.62469442	wheat	small
1111	China	Eastern Asia	Asia	2198.609934	2258.086554	59.47662072	1483.439544	1525.96267	41.95471028	11	152	479.995	0	32.9	38	117.7322652	36.62469442	maize	small
1112	China	Eastern Asia	Asia	810.1007901	825.7676095	15.66681945	1392.763777	1412.584303	19.68685506	11	81	385.935	0	82.3	38	119.3989252	36.62469442	wheat	small
1113	Korea, Republic of	Eastern Asia	Asia	NA	0	NA	NA	1089.131242	NA	16	40	49.0855	0	31.6	103	128.1488903	36.62469442	rice	small
1114	Japan	Eastern Asia	Asia	0	0	0	0	0	0.0490471	17	66	92.1411	1	15.2	96	137.6488525	36.62469442	rice	small
1115	Japan	Eastern Asia	Asia	9776.951109	9778.762385	1.811275315	9776.951109	9778.762385	1.811275315	16	9	1056.43	0	18.4	96	139.8988435	36.62469442	rice	small
1116	Japan	Eastern Asia	Asia	10088.08403	10093.90071	5.81667937	10013.69063	10019.63442	5.877373488	16	28	210.742	0	4.7	96	140.1488425	36.62469442	rice	small
1117	United States	Northern America	Americas	NA	NA	0.916218496	262.4169874	268.1185399	1.791584484	33	74	0	0	0	199	-120.0167866	36.54136142	cotton	large
1118	United States	Northern America	Americas	NA	NA	0.355856589	380.4805809	383.1759974	0.807945464	31	25	53.8387	0	36.8285	199	-119.5167886	36.54136142	cotton	large
1119	United States	Northern America	Americas	NA	NA	1.017979459	389.3037618	397.1167873	2.303528698	30	70	5.53653	0	77.4083	199	-119.4334556	36.54136142	cotton	large
1120	United States	Northern America	Americas	NA	NA	0.420108149	373.817361	376.9710766	1.606390634	29	28	60.5225	0	73.3975	199	-119.2667896	36.54136142	cotton	medium
1121	United States	Northern America	Americas	514.0755889	526.1119568	12.03636788	526.2997938	538.7354445	12.3481706	38	69	22.5083	0	50.8069	199	-97.43354337	36.54136142	wheat	large
1122	United States	Northern America	Americas	951.3718528	1072.248547	120.8766941	885.6689689	984.2202698	98.5513009	38	340	0.16667	0	34.0932	199	-96.43354736	36.54136142	wheat	large
1123	United States	Northern America	Americas	1124.882641	1166.258477	41.37583597	975.8469018	1008.380032	32.53313016	36	107	2.9321	0	0	199	-95.51688434	36.54136142	wheat	large
1124	United States	Northern America	Americas	910.3523185	924.1295223	13.77720381	941.4849493	964.676195	23.19124572	36	76	11.3395	0	55.4968	199	-95.01688634	36.54136142	soybean	large
1125	United States	Northern America	Americas	876.6087731	958.1829734	81.57420036	956.8286895	1084.772746	127.9440566	34	434	6.88065	0	46.5537	199	-91.6835663	36.54136142	soybean	large
1126	United States	Northern America	Americas	840.3700422	914.0642199	73.69417776	720.8138264	805.6389384	84.82511198	33	411	8.83058	0	20.5318	199	-90.76690329	36.54136142	soybean	large
1127	United States	Northern America	Americas	949.9275524	978.1327924	28.20524005	1032.6545	1083.800519	51.14601917	34	147	7.42757	0	24.562	199	-88.68357826	36.54136142	soybean	large
1128	United States	Northern America	Americas	999.4873326	1001.451799	1.964466819	1101.167243	1104.718471	3.551227864	25	10	107.076	0	0	199	-87.26691725	36.54136142	soybean	medium
1129	United States	Northern America	Americas	1042.083737	1129.494807	87.41107053	1042.083737	1129.494807	87.41107053	29	174	101.166	0	5.03227	199	-84.43359521	36.54136142	maize	medium
1130	United States	Northern America	Americas	1122.77764	1146.228677	23.4510371	1122.77764	1146.228677	23.4510371	28	46	11.9549	0	0	199	-84.18359621	36.54136142	maize	medium
1131	United States	Northern America	Americas	1171.192621	1184.894686	13.7020659	1171.192621	1184.894686	13.7020659	27	26	43.4554	0	0	199	-82.18360418	36.54136142	maize	medium
1132	United States	Northern America	Americas	1132.676926	1159.493583	26.8166575	1132.676926	1159.493583	26.8166575	27	52	63.7281	0	0	199	-82.10027118	36.54136142	maize	medium
1133	United States	Northern America	Americas	911.7244187	996.3663089	84.64189019	911.7244187	996.3663089	84.64189019	26	191	12.5614	0	0	199	-81.26694117	36.54136142	maize	medium
1134	United States	Northern America	Americas	1191.260416	1215.038434	23.77801761	1187.713785	1208.350503	20.63671878	20	44	35.43	0	0	199	-80.51694416	36.54136142	maize	medium
1135	United States	Northern America	Americas	999.3674328	1214.323931	214.9564979	999.3674328	1214.323931	214.9564979	27	398	19.7155	0	28.46	199	-80.35027816	36.54136142	maize	medium
1136	United States	Northern America	Americas	1104.621539	1216.633122	112.0115826	1106.839072	1208.777696	101.9386236	34	207	20.0564	0	0	199	-80.18361216	36.54136142	maize	large
1137	United States	Northern America	Americas	1285.782778	1324.878964	39.09618685	1285.782778	1324.878964	39.09618685	21	89	22.9199	0	5.59226	199	-79.93361316	36.54136142	wheat	medium
1138	United States	Northern America	Americas	1263.191032	1295.844913	32.65388138	1197.378061	1228.330853	30.95279203	21	76	6.26631	0	14.0869	199	-79.10028315	36.54136142	wheat	medium
1139	United States	Northern America	Americas	1229.502551	1291.598568	62.09601746	1158.68193	1217.196991	58.51506135	22	145	14.7227	0	6.88905	199	-79.01695015	36.54136142	wheat	medium
1140	United States	Northern America	Americas	984.085129	1013.918969	29.83383982	1048.948009	1090.051651	41.10364243	24	150	17.31	0	8.84078	199	-78.68361814	36.54136142	soybean	medium
1141	United States	Northern America	Americas	969.1788331	1006.69928	37.52044716	1034.110666	1087.83091	53.72024386	27	190	7.24621	0	0.939243	199	-78.43361914	36.54136142	soybean	medium
1142	United States	Northern America	Americas	987.1562995	1005.098036	17.94173604	1047.101305	1072.307578	25.20627219	28	91	14.4577	0	0.939243	199	-78.35028614	36.54136142	soybean	medium
1143	United States	Northern America	Americas	988.6298003	1008.612791	19.98299095	1031.962494	1059.98179	28.01929578	28	101	0.0499081	0	13.4803	199	-78.10028714	36.54136142	soybean	medium
1144	United States	Northern America	Americas	985.724554	1016.63545	30.91089601	1200.584814	1240.163761	38.37707173	28	155	12.6297	0	5.47221	199	-77.93362113	36.54136142	soybean	medium
1145	United States	Northern America	Americas	NA	NA	5.256373741	1418.729728	1448.799163	20.21718981	29	138	14.284	0	0	199	-77.68362213	36.54136142	cotton	medium
1146	United States	Northern America	Americas	NA	NA	1.788404605	1460.824956	1471.067644	6.887813585	29	47	0	0	0	199	-77.51695613	36.54136142	cotton	medium
1147	United States	Northern America	Americas	NA	NA	5.177244605	1422.569457	1460.68352	25.2257429	27	138	0	0	11.3193	199	-77.26695713	36.54136142	cotton	medium
1148	United States	Northern America	Americas	NA	NA	3.176887673	1441.574037	1465.078287	15.57406947	27	85	4.48044	0	2.37166	199	-77.18362412	36.54136142	cotton	medium
1149	United States	Northern America	Americas	NA	NA	9.861326321	1392.279107	1466.882261	49.40257163	28	269	9.23955	0	2.26385	199	-77.10029112	36.54136142	cotton	medium
1150	United States	Northern America	Americas	1032.499789	1036.566486	4.066696906	1144.369437	1151.266892	6.752074583	30	20	0.85568	0	0	199	-76.35029411	36.54136142	soybean	large
1151	United States	Northern America	Americas	1031.40913	1035.063852	3.654721543	1141.777764	1147.971958	6.052627898	31	18	38.1768	0	0.939243	199	-76.18362811	36.54136142	soybean	large
1152	Algeria	Northern Africa	Africa	2116.178957	2120.090387	3.911429538	2116.178957	2120.090387	3.911429538	26	22	183.669	0	37.5411	3	6.48270888	36.54136142	wheat	medium
1153	Turkey	Western Asia	Asia	1700.669824	1726.268101	25.59827636	1395.306517	1415.939503	20.63298521	37	118	18.0493	0	2.8	192	33.1492692	36.54136142	wheat	large
1154	Turkey	Western Asia	Asia	1125.924303	1138.370114	12.44581121	1022.06657	1032.964338	10.89776811	33	87	18.0493	0	25.7	192	33.5659342	36.54136142	wheat	large
1155	China	Eastern Asia	Asia	1033.202039	1172.744031	139.5419922	1068.896735	1178.719638	101.1152032	19	508	33.2882	0	18.8	38	108.1489701	36.54136142	wheat	small
1156	China	Eastern Asia	Asia	1738.080399	1770.290792	32.21039288	1419.500969	1447.058414	25.63358212	10	105	813.728	0	20.7	38	113.0656172	36.54136142	maize	small
1157	China	Eastern Asia	Asia	826.0754757	982.3011477	156.225672	1239.484992	1419.062492	175.114286	15	679	417.645	0	3.9	38	117.3156002	36.54136142	wheat	small
1158	Japan	Eastern Asia	Asia	6450.221067	6455.801366	5.580299587	6502.297904	6507.963577	5.742664696	17	42	19.3942	0	25.2	96	137.8988515	36.54136142	rice	small
1159	Japan	Eastern Asia	Asia	0	0	0	3558.367736	3563.464144	5.167727041	16	43	31.847	0	6.4	96	138.5655155	36.54136142	rice	small
1160	Japan	Eastern Asia	Asia	10055.16156	10067.80085	12.63928529	9961.491265	9974.347502	12.70193862	16	61	100.829	0	6.6	96	140.2321755	36.54136142	rice	small
1161	United States	Northern America	Americas	NA	NA	0.39841458	302.3035925	304.8551439	0.795774589	33	30	7.84959	0	0	199	-119.6834546	36.45802842	cotton	large
1162	United States	Northern America	Americas	NA	NA	0.586312082	326.8026403	330.8062041	1.215429547	32	43	6.1222	0	51.4032	199	-119.6001216	36.45802842	cotton	large
1163	United States	Northern America	Americas	334.9349927	363.6298934	28.69490069	338.7967764	368.2678104	29.47103398	36	238	0.110496	0	37.5276	199	-98.85020438	36.45802842	wheat	large
1164	United States	Northern America	Americas	378.47215	421.8299564	43.35780644	379.948156	423.7806575	43.83250156	37	310	2.71397	0	19.7099	199	-98.51687238	36.45802842	wheat	large
1165	United States	Northern America	Americas	876.1218438	909.6690144	33.54717062	755.8452774	794.3042249	35.4902976	33	188	2.62638	0	8.75364	199	-90.68357029	36.45802842	soybean	large
1166	United States	Northern America	Americas	992.6647152	1005.685002	13.02028695	1083.463237	1107.164543	23.70130602	17	66	18.0905	0	21.9994	199	-88.10024726	36.45802842	soybean	small
1167	United States	Northern America	Americas	969.7559301	1005.454911	35.69898112	1032.551827	1094.992616	62.44078925	26	181	8.48346	0	10.3737	199	-87.76691525	36.45802842	soybean	medium
1168	United States	Northern America	Americas	953.0356022	990.5365695	37.50096723	1021.323496	1086.987624	65.66412802	29	193	12.7229	0	34.8468	199	-86.10025523	36.45802842	soybean	medium
1169	United States	Northern America	Americas	1091.123703	1145.110325	53.98662123	1115.711824	1165.847005	50.13518112	25	106	42.1196	0	29.5465	199	-85.35025822	36.45802842	maize	medium
1170	United States	Northern America	Americas	1066.417678	1137.23008	70.81240202	1097.291156	1161.506175	64.21501891	25	140	17.0582	0	22.1933	199	-85.26692522	36.45802842	maize	medium
1171	United States	Northern America	Americas	1071.760674	1139.145777	67.38510317	1056.780198	1117.318278	60.53808009	28	133	106.186	0	0	199	-84.93359322	36.45802842	maize	medium
1172	United States	Northern America	Americas	1023.276465	1217.710054	194.4335889	1025.088925	1163.032218	137.9432931	22	359	6.32758	0	25.8038	199	-80.85027617	36.45802842	maize	medium
1173	United States	Northern America	Americas	1110.148487	1216.167142	106.0186547	1086.284078	1161.697007	75.41292883	32	196	16.563	0	0	199	-80.18361216	36.45802842	maize	large
1174	United States	Northern America	Americas	1150.465327	1213.050251	62.58492462	1114.848065	1159.371593	44.52352816	24	116	17.953	0	9.85629	199	-80.01694616	36.45802842	maize	medium
1175	United States	Northern America	Americas	1273.528785	1292.81816	19.28937463	1178.662201	1195.545616	16.88341462	14	45	39.7193	0	6.62072	199	-79.76694716	36.45802842	wheat	small
1176	United States	Northern America	Americas	1273.462469	1305.050188	31.58771886	1174.492628	1202.586232	28.09360423	15	73	28.5745	0	7.52062	199	-79.68361415	36.45802842	wheat	small
1177	United States	Northern America	Americas	1277.798882	1301.973429	24.17454665	1155.124627	1175.427497	20.30287019	22	56	67.4237	0	7.52693	199	-79.01695015	36.45802842	wheat	medium
1178	United States	Northern America	Americas	991.3374614	1010.566216	19.22875456	1083.33701	1111.336127	27.99911756	28	97	18.5846	0	0.939243	199	-78.35028614	36.45802842	soybean	medium
1179	United States	Northern America	Americas	998.5736355	1021.61997	23.04633447	1062.753656	1096.231109	32.56864234	29	115	13.9343	0	6.27302	199	-77.93362113	36.45802842	soybean	medium
1180	United States	Northern America	Americas	NA	NA	7.117849574	1565.136508	1608.454892	20.35245349	29	187	10.9094	0	4.3121	199	-77.43362313	36.45802842	cotton	medium
1181	United States	Northern America	Americas	NA	NA	2.859104767	1595.467251	1613.13948	8.26225242	26	76	11.2425	0	7.97739	199	-77.35029013	36.45802842	cotton	medium
1182	United States	Northern America	Americas	NA	NA	3.060363307	1606.004034	1625.395525	9.04246139	27	83	10.9152	0	5.71353	199	-77.18362412	36.45802842	cotton	medium
1183	United States	Northern America	Americas	999.9359992	1038.22408	38.28808038	1095.326837	1163.45645	67.03513405	31	188	12.4668	0	0.939243	199	-76.26696111	36.45802842	soybean	large
1184	United States	Northern America	Americas	1019.603178	1038.757045	19.15386766	1130.769171	1164.971277	32.7850554	32	94	141.855	0	0.939243	199	-76.01696211	36.45802842	soybean	large
1185	Algeria	Northern Africa	Africa	2355.069166	2510.438156	155.3689899	2355.069166	2510.438156	155.3689899	21	738	227.237	0	8.38753	3	2.149392828	36.45802842	wheat	medium
1186	Algeria	Northern Africa	Africa	2586.753823	2622.157065	35.40324181	2586.753823	2622.157065	35.40324181	24	161	227.237	0	8.0029	3	2.482724832	36.45802842	wheat	medium
1187	Turkey	Western Asia	Asia	1612.769616	1729.713329	116.9437129	1394.963323	1494.750358	99.78703481	20	538	38.0921	0	1.7	192	29.81594916	36.45802842	wheat	medium
1188	Turkey	Western Asia	Asia	1626.805211	1660.825027	34.01981563	1378.424552	1406.509347	28.0847953	35	163	18.0493	0	3.5	192	33.3992682	36.45802842	wheat	large
1189	Turkey	Western Asia	Asia	1286.307719	1293.950227	7.642507961	1200.894023	1207.785501	6.891478424	25	47	18.0493	0	0.6	192	34.06593221	36.45802842	wheat	medium
1190	China	Eastern Asia	Asia	1152.251198	1193.339611	41.08841295	1216.664404	1249.920946	30.53478806	19	147	33.2949	0	14.3	38	107.9823041	36.45802842	wheat	small
1191	China	Eastern Asia	Asia	1434.322477	1542.294379	107.9719024	1252.784305	1352.449116	92.03424626	12	404	75.8828	0	10.9	38	112.0656211	36.45802842	maize	small
1192	China	Eastern Asia	Asia	1762.715073	1795.065176	32.35010344	1432.576127	1460.104249	25.61831156	10	104	752.002	0	3.8	38	113.0656172	36.45802842	maize	small
1193	China	Eastern Asia	Asia	688.7932274	691.7095411	2.91631376	1227.259655	1231.153035	3.85803113	18	18	1559.52	0	87.5	38	116.8989352	36.45802842	wheat	small
1194	Korea, Republic of	Eastern Asia	Asia	NA	0	NA	NA	0	NA	13	81	29.4077	0	16.9	103	129.2322194	36.45802842	rice	small
1195	Japan	Eastern Asia	Asia	7598.582019	7601.397964	2.815944175	8670.305289	8674.197216	3.891927117	14	18	448.142	0	6.7	96	139.2321795	36.45802842	rice	small
1196	Japan	Eastern Asia	Asia	8587.942819	8590.417962	2.475143575	8643.147717	8645.717322	2.551851797	16	14	689.501	0	2.9	96	139.6488445	36.45802842	rice	small
1197	Japan	Eastern Asia	Asia	9871.508127	9880.251812	8.743685627	9818.790793	9827.732698	8.850346549	15	43	287.326	0	9.3	96	140.1488425	36.45802842	rice	small
1198	United States	Northern America	Americas	897.798943	920.7368556	22.93791267	956.841419	995.8751169	39.03369794	35	127	12.3891	0	65.6941	199	-95.10021934	36.37469542	soybean	large
1199	United States	Northern America	Americas	927.6811045	949.4723899	21.79128539	804.459469	829.2948516	22.88703296	32	117	4.26953	0	3.57373	199	-90.35023828	36.37469542	soybean	large
1200	United States	Northern America	Americas	975.5696942	993.896366	18.32667181	1060.364777	1093.137583	32.77280665	28	94	5.98548	0	19.5988	199	-88.60024526	36.37469542	soybean	medium
1201	United States	Northern America	Americas	981.5276091	1005.795352	24.26774272	1060.681571	1104.322922	43.64135087	27	123	9.10105	0	0.939243	199	-87.60024925	36.37469542	soybean	medium
1202	United States	Northern America	Americas	972.7518325	976.5832007	3.831368209	1090.890308	1097.831191	6.940883132	31	20	110.507	0	0	199	-86.68358624	36.37469542	soybean	large
1203	United States	Northern America	Americas	1052.087019	1149.759772	97.67275302	1052.087019	1149.759772	97.67275302	27	191	9.39807	0	17.0099	199	-85.60025723	36.37469542	maize	medium
1204	United States	Northern America	Americas	1062.983059	1131.420859	68.43780024	1062.983059	1131.420859	68.43780024	28	136	39.8919	0	20.5164	199	-84.93359322	36.37469542	maize	medium
1205	United States	Northern America	Americas	767.1463066	1121.935571	354.7892649	788.1040085	1088.676705	300.5726968	28	711	15.2556	0	19.8516	199	-84.76692722	36.37469542	maize	medium
1206	United States	Northern America	Americas	795.1630414	971.4467184	176.2836771	795.1630414	971.4467184	176.2836771	28	408	30.5761	0	0	199	-81.85027218	36.37469542	maize	medium
1207	United States	Northern America	Americas	958.7077729	1031.772143	73.06437044	1017.992019	1154.911259	136.9192402	21	361	68.3206	0	24.1594	199	-80.68361017	36.37469542	soybean	medium
1208	United States	Northern America	Americas	1023.076169	1031.779187	8.703017665	1140.208701	1156.482675	16.2739738	22	43	73.4405	0	26.0567	199	-80.43361116	36.37469542	soybean	medium
1209	United States	Northern America	Americas	978.416438	1029.297492	50.88105433	997.2547053	1085.497108	88.24240314	26	252	31.2626	0	13.4338	199	-80.26694516	36.37469542	soybean	medium
1210	United States	Northern America	Americas	1195.566942	1211.735151	16.16820896	1139.42061	1150.864405	11.44379469	20	30	75.6817	0	6.42484	199	-80.01694616	36.37469542	maize	medium
1211	United States	Northern America	Americas	1244.040514	1304.598745	60.55823129	1147.970569	1200.443455	52.47288636	18	140	15.3671	0	6.17076	199	-79.51694815	36.37469542	wheat	small
1212	United States	Northern America	Americas	1306.424309	1318.225386	11.80107649	1173.150606	1182.987405	9.836798666	22	27	43.1336	0	6.76148	199	-78.93361715	36.37469542	wheat	medium
1213	United States	Northern America	Americas	1243.340642	1306.590651	63.25000914	1153.216168	1207.111936	53.89576803	23	146	14.4447	0	3.82725	199	-78.76695114	36.37469542	wheat	medium
1214	United States	Northern America	Americas	1278.589025	1300.581594	21.99256935	1177.600565	1196.652049	19.05148429	26	51	27.7449	0	12.7445	199	-78.60028514	36.37469542	wheat	medium
1215	United States	Northern America	Americas	1272.772184	1297.728473	24.95628964	1171.769875	1193.377608	21.60773305	27	58	15.963	0	0	199	-78.51695214	36.37469542	wheat	medium
1216	United States	Northern America	Americas	NA	NA	1.129463021	1468.183321	1475.60967	3.755398506	29	29	11.7835	0	5.4602	199	-77.68362213	36.37469542	cotton	medium
1217	United States	Northern America	Americas	NA	NA	10.07467834	1239.591753	1335.317767	61.86385806	30	296	7.38726	0	1.69751	199	-76.60029312	36.37469542	cotton	large
1218	United States	Northern America	Americas	1030.738185	1037.453979	6.715794944	1144.915302	1156.852327	11.75244912	32	33	59.8759	0	0.939243	199	-76.26696111	36.37469542	soybean	large
1219	United States	Northern America	Americas	1027.997174	1037.357717	9.360542515	1145.187019	1161.861647	16.41560366	32	46	32.1938	0	0	199	-76.18362811	36.37469542	soybean	large
1220	Spain	Southern Europe	Europe	1240.801146	1274.392009	33.5908636	970.1674333	995.6999162	25.53248289	29	100	26.2599	0	8.97077	171	-5.350577263	36.37469542	wheat	medium
1221	Spain	Southern Europe	Europe	1252.788359	1261.433174	8.644815443	1101.704881	1108.992649	7.287767883	29	26	175.583	0	0	171	-5.267244262	36.37469542	wheat	medium
1222	Algeria	Northern Africa	Africa	2529.584182	2583.531716	53.94753406	2529.584182	2583.531716	53.94753406	27	249	171.3	0	8.19032	3	2.732723835	36.37469542	wheat	medium
1223	Algeria	Northern Africa	Africa	2252.251956	2260.783546	8.531589496	2252.251956	2260.783546	8.531589496	28	45	56.9715	0	25.1561	3	7.816036896	36.37469542	wheat	medium
1224	Algeria	Northern Africa	Africa	2267.616958	2338.004909	70.38795063	2267.616958	2338.004909	70.38795063	25	359	115.51	0	35.796	3	8.399367903	36.37469542	wheat	medium
1225	China	Eastern Asia	Asia	1524.854061	1616.746075	91.89201434	1344.326618	1418.566254	62.10081415	21	328	33.3959	0	0	38	109.4822981	36.37469542	maize	medium
1226	China	Eastern Asia	Asia	949.8634004	1003.699969	53.83656827	1245.434288	1302.66642	52.22658911	11	229	50.1239	0	14.7	38	110.9822921	36.37469542	wheat	small
1227	China	Eastern Asia	Asia	1492.014767	1606.125203	114.1104364	1366.384198	1474.427224	94.71809018	11	410	84.3298	0	38.2	38	112.4822862	36.37469542	maize	small
1228	China	Eastern Asia	Asia	1790.196384	1824.338569	34.14218473	1457.773614	1486.742488	27.07829954	10	108	2087.42	0	3.8	38	113.0656172	36.37469542	maize	small
1229	China	Eastern Asia	Asia	2319.323278	2372.354472	53.03119379	1595.120142	1632.702232	37.35569245	18	129	316.89	0	2	38	117.2322672	36.37469542	maize	small
1230	Korea, Republic of	Eastern Asia	Asia	NA	0	NA	NA	1036.378931	NA	15	8	713.021	0	25	103	126.6488963	36.37469542	rice	small
1231	Korea, Republic of	Eastern Asia	Asia	NA	0	NA	NA	1059.271525	NA	17	177	73.3306	0	25.8	103	127.0655613	36.37469542	rice	small
1232	Korea, Republic of	Eastern Asia	Asia	NA	0	NA	NA	1028.08933	NA	14	12	73.3306	0	27.2	103	127.1488943	36.37469542	rice	small
1233	Korea, Republic of	Eastern Asia	Asia	NA	0	NA	NA	1017.729452	NA	16	53	47.0894	0	29.2	103	127.7322253	36.37469542	rice	small
1234	Japan	Eastern Asia	Asia	8858.00545	8860.011238	2.005787976	8883.279526	8885.360905	2.061958633	16	11	416.954	0	5.5	96	139.6488445	36.37469542	rice	small
1235	Japan	Eastern Asia	Asia	9833.8399	9838.699573	4.859672547	9804.936153	9810.037241	5.063458186	15	24	260.424	0	8.9	96	140.1488425	36.37469542	rice	small
1236	United States	Northern America	Americas	401.076868	438.1194177	37.04254973	410.5137186	448.3032591	37.78954058	36	255	0.455388	0	34.1638	199	-98.35020638	36.29136242	wheat	large
1237	United States	Northern America	Americas	930.1171363	939.1441265	9.026990246	818.7892714	829.201506	9.587739602	32	49	6.10288	0	8.80336	199	-90.26690528	36.29136242	soybean	large
1238	United States	Northern America	Americas	973.5642438	997.4346003	23.87035658	1054.552527	1097.253956	38.20677652	27	122	34.3335	0	18.9419	199	-88.51691226	36.29136242	soybean	medium
1239	United States	Northern America	Americas	981.6056148	999.8458589	18.24024415	1064.336143	1097.407984	28.37171839	28	93	6.62355	0	18.8074	199	-88.43357926	36.29136242	soybean	medium
1240	United States	Northern America	Americas	1150.54902	1184.80149	34.25247047	1071.526471	1095.717348	24.1908765	29	65	9.4914	0	43.1559	199	-85.93358923	36.29136242	maize	medium
1241	United States	Northern America	Americas	1014.670949	1137.623575	122.9526261	1031.581519	1147.506934	115.9254147	26	243	53.4971	0	17.0099	199	-85.51692422	36.29136242	maize	medium
1242	United States	Northern America	Americas	1188.627513	1203.616739	14.98922582	1188.627513	1203.616739	14.98922582	27	28	84.2347	0	0	199	-84.18359621	36.29136242	maize	medium
1243	United States	Northern America	Americas	1229.283973	1260.683792	31.39981929	1229.283973	1260.683792	31.39981929	27	56	100.28	0	0	199	-83.2669332	36.29136242	maize	medium
1244	United States	Northern America	Americas	1211.4406	1254.978122	43.53752229	1178.292635	1216.372351	38.07971592	27	78	29.7157	0	0	199	-83.1002672	36.29136242	maize	medium
1245	United States	Northern America	Americas	1189.701564	1252.658576	62.95701256	1138.999299	1188.810976	49.81167647	27	113	15.9024	0	88.7285	199	-83.01693419	36.29136242	maize	medium
1246	United States	Northern America	Americas	1163.976785	1167.611995	3.635210299	1163.976785	1167.611995	3.635210299	27	7	207.738	0	95.4752	199	-82.35027019	36.29136242	maize	medium
1247	United States	Northern America	Americas	1163.33626	1172.199312	8.863052785	1163.33626	1172.199312	8.863052785	27	17	46.1501	0	0	199	-82.26693719	36.29136242	maize	medium
1248	United States	Northern America	Americas	1088.196865	1245.5239	157.3270349	1072.23941	1213.103836	140.8644262	23	284	42.4213	0	9.91565	199	-81.10027517	36.29136242	maize	medium
1249	United States	Northern America	Americas	1017.688875	1029.605063	11.91618748	1129.918286	1152.08626	22.16797382	21	59	23.4688	0	0	199	-80.76694317	36.29136242	soybean	medium
1250	United States	Northern America	Americas	1008.969274	1028.745744	19.77646994	1115.205791	1151.94371	36.73791947	21	98	22.5453	0	28.8984	199	-80.68361017	36.29136242	soybean	medium
1251	United States	Northern America	Americas	1017.09701	1028.802093	11.7050825	1131.282269	1153.22325	21.94098082	21	58	14.6807	0	28.8984	199	-80.60027717	36.29136242	soybean	medium
1252	United States	Northern America	Americas	1013.755466	1028.278518	14.52305246	1127.201095	1154.458765	27.25767014	21	72	20.2633	0	28.8984	199	-80.51694416	36.29136242	soybean	medium
1253	United States	Northern America	Americas	1312.91388	1320.356198	7.442317951	1204.275994	1210.772826	6.496831519	14	17	32.3303	0	11.056	199	-79.93361316	36.29136242	wheat	small
1254	United States	Northern America	Americas	1295.188872	1317.911459	22.72258664	1190.516048	1210.503865	19.98781676	10	52	28.1087	0	12.4701	199	-79.85028016	36.29136242	wheat	small
1255	United States	Northern America	Americas	1221.286603	1322.110576	100.8239727	1128.91357	1218.625503	89.71193267	18	230	24.1088	0	0	199	-79.51694815	36.29136242	wheat	small
1256	United States	Northern America	Americas	1303.356966	1319.988098	16.63113168	1168.661938	1182.456552	13.79461377	21	38	43.9583	0	9.63191	199	-78.93361715	36.29136242	wheat	medium
1257	United States	Northern America	Americas	1200.124573	1312.39135	112.2667771	1083.799145	1177.164105	93.36495938	22	258	18.1682	0	8.6751	199	-78.85028414	36.29136242	wheat	medium
1258	United States	Northern America	Americas	1256.806026	1307.07821	50.27218415	1159.688032	1203.069864	43.38183211	24	116	54.8387	0	8.38151	199	-78.68361814	36.29136242	wheat	medium
1259	United States	Northern America	Americas	1013.913498	1022.134153	8.220654629	1110.557096	1122.378307	11.82121042	28	41	35.012	0	0.939243	199	-78.43361914	36.29136242	soybean	medium
1260	United States	Northern America	Americas	921.1507791	1019.549152	98.39837287	964.8659541	1106.579095	133.5197476	29	492	10.8414	0	11.2114	199	-78.01695413	36.29136242	soybean	medium
1261	United States	Northern America	Americas	NA	NA	19.56995248	1306.766716	1438.556542	67.22496715	29	509	29.8477	0	10.0101	199	-77.93362113	36.29136242	cotton	medium
1262	United States	Northern America	Americas	NA	NA	2.221163008	1482.494881	1497.152573	7.383496014	29	57	2.34847	0	0	199	-77.51695613	36.29136242	cotton	medium
1263	United States	Northern America	Americas	NA	NA	6.356585142	1575.963306	1614.859251	18.24221959	28	168	5.28401	0	0	199	-77.35029013	36.29136242	cotton	medium
1264	United States	Northern America	Americas	NA	NA	3.914879407	1426.319331	1463.150349	24.63985557	29	111	47.4158	0	0.939243	199	-76.93362512	36.29136242	cotton	medium
1265	United States	Northern America	Americas	NA	NA	13.842899	1328.033559	1462.223139	89.93305863	29	406	79.9166	0	0.939243	199	-76.76695912	36.29136242	cotton	medium
1266	United States	Northern America	Americas	NA	NA	19.25023788	1220.909765	1390.888642	94.61455741	30	563	7.03301	0	0	199	-76.60029312	36.29136242	cotton	large
1267	Algeria	Northern Africa	Africa	2492.522522	2495.242809	2.720286326	2492.522522	2495.242809	2.720286326	25	13	572.133	0	9.7448	3	2.232725829	36.29136242	wheat	medium
1268	Algeria	Northern Africa	Africa	2494.33501	2506.7378	12.40278956	2494.33501	2506.7378	12.40278956	24	59	90.1304	0	6.12276	3	2.31605883	36.29136242	wheat	medium
1269	China	Eastern Asia	Asia	1099.542268	1202.949636	103.4073682	1217.246941	1302.771851	78.50793603	19	367	33.2882	0	0	38	107.9823041	36.29136242	wheat	small
1270	China	Eastern Asia	Asia	1646.105144	1745.94565	99.84050583	1362.806748	1436.260746	61.17036132	27	330	33.3959	0	7.6	38	109.2322991	36.29136242	maize	medium
1271	China	Eastern Asia	Asia	694.5670955	711.3965922	16.82949677	1479.928774	1506.864106	26.79504409	18	101	487.201	0	37.6	38	116.7322692	36.29136242	wheat	small
1272	China	Eastern Asia	Asia	1052.921119	1065.398402	12.47728288	1508.538121	1521.740705	12.49864212	15	50	2769.2	0	148.2	38	120.0655892	36.29136242	wheat	small
1273	Korea, Republic of	Eastern Asia	Asia	NA	0	NA	NA	1081.155219	NA	14	62	41.024	0	19.7	103	128.9822204	36.29136242	rice	small
1274	United States	Northern America	Americas	477.2812368	485.0000623	7.718825486	470.338152	475.8109226	5.472770582	24	48	2.51683	0	0	199	-121.1001157	36.20802941	wheat	medium
1275	United States	Northern America	Americas	NA	NA	0.216114793	289.4649877	290.928124	0.770346544	29	16	61.1079	0	0	199	-119.2667896	36.20802941	cotton	medium
1276	United States	Northern America	Americas	942.3104975	971.294725	28.9842275	884.3913953	911.5192707	27.12787546	38	90	8.79708	0	25.6429	199	-97.10021136	36.20802941	wheat	large
1277	United States	Northern America	Americas	1149.880019	1218.993993	69.11397416	1149.880019	1218.993993	69.11397416	33	171	24.5734	0	28.5636	199	-91.7668993	36.20802941	wheat	large
1278	United States	Northern America	Americas	894.5042888	933.1265455	38.62225671	693.5497737	733.2086604	39.65888676	34	211	7.25531	0	11.0442	199	-91.10023529	36.20802941	soybean	large
1279	United States	Northern America	Americas	886.3110478	925.5265027	39.21545488	782.6322017	828.6022713	42.40210692	32	216	0.446284	0	3.38591	199	-90.18357228	36.20802941	soybean	large
1280	United States	Northern America	Americas	926.0947564	958.6267201	32.53196374	1013.328135	1072.850646	53.15580024	29	173	4.30816	0	22.0506	199	-88.85024426	36.20802941	soybean	medium
1281	United States	Northern America	Americas	989.6200931	1001.207621	11.58752822	1077.908334	1098.958381	18.05557906	29	59	8.99948	0	18.0309	199	-88.43357926	36.20802941	soybean	medium
1282	United States	Northern America	Americas	919.1549856	1012.066502	92.91151683	925.8802844	1063.046589	137.1663045	26	468	0.638495	0	11.0917	199	-87.60024925	36.20802941	soybean	medium
1283	United States	Northern America	Americas	933.3174305	992.7106936	59.39326305	956.9385048	1041.810325	84.87182018	27	305	4.68198	1	20.6439	199	-87.10025124	36.20802941	soybean	medium
1284	United States	Northern America	Americas	1090.88594	1134.796628	43.91068795	1042.079308	1076.819164	34.73985548	26	87	310.456	0	32.6765	199	-85.51692422	36.20802941	maize	medium
1285	United States	Northern America	Americas	1085.957635	1134.920889	48.9632544	1073.320541	1118.55128	45.23073883	27	97	52.5555	0	19.252	199	-85.01692622	36.20802941	maize	medium
1286	United States	Northern America	Americas	1100.763227	1212.977765	112.2145384	1100.763227	1212.977765	112.2145384	25	208	67.6785	0	25.8086	199	-83.93359721	36.20802941	maize	medium
1287	United States	Northern America	Americas	1179.94941	1260.093551	80.14414099	1195.889125	1272.543906	76.65478069	29	143	23.5621	0	32.8744	199	-83.5169322	36.20802941	maize	medium
1288	United States	Northern America	Americas	1230.864996	1260.580241	29.71524513	1165.100443	1185.893127	20.79268417	27	53	720.894	0	0	199	-83.2669332	36.20802941	maize	medium
1289	United States	Northern America	Americas	1168.153105	1248.682211	80.52910624	1153.819277	1224.622597	70.80331974	25	145	70.5841	0	3.788	199	-81.26694117	36.20802941	maize	medium
1290	United States	Northern America	Americas	1187.766249	1227.060725	39.29447624	1167.965091	1202.098619	34.13352769	22	72	49.8125	0	23.0623	199	-80.85027617	36.20802941	maize	medium
1291	United States	Northern America	Americas	1022.735978	1025.350729	2.614751636	1121.930663	1126.141063	4.210399552	18	13	24.1192	0	0	199	-80.18361216	36.20802941	soybean	small
1292	United States	Northern America	Americas	1299.48955	1316.955788	17.46623814	1176.988757	1192.489782	15.5010247	12	40	51.9973	0	18.9996	199	-79.85028016	36.20802941	wheat	small
1293	United States	Northern America	Americas	1293.388357	1309.013165	15.62480858	1177.337915	1191.179534	13.84161922	12	36	30.8004	0	20.148	199	-79.76694716	36.20802941	wheat	small
1294	United States	Northern America	Americas	979.860133	1045.925081	66.06494768	1064.501186	1185.297536	120.79635	20	322	16.9809	0	24.0832	199	-79.18361615	36.20802941	soybean	medium
1295	United States	Northern America	Americas	985.5179761	1045.615162	60.09718628	1062.874351	1172.426687	109.5523366	20	293	17.9581	0	30.8621	199	-79.10028315	36.20802941	soybean	medium
1296	United States	Northern America	Americas	1033.713941	1041.889099	8.175157564	1156.731635	1171.675087	14.94345132	20	40	21.0198	0	30.5054	199	-78.93361715	36.20802941	soybean	medium
1297	United States	Northern America	Americas	1276.304015	1311.527357	35.22334228	1169.595851	1198.971703	29.37585248	23	81	5.26296	0	13.2532	199	-78.76695114	36.20802941	wheat	medium
1298	United States	Northern America	Americas	1290.74234	1299.792611	9.050270267	1192.282571	1200.153794	7.871223108	24	21	92.365	0	9.52967	199	-78.68361814	36.20802941	wheat	medium
1299	United States	Northern America	Americas	1014.06851	1020.474211	6.405700934	1109.495363	1118.758302	9.262939911	28	32	29.3862	0	0.939243	199	-78.43361914	36.20802941	soybean	medium
1300	United States	Northern America	Americas	958.5043928	1018.013647	59.50925463	1024.593229	1113.147736	88.55450662	29	298	15.6078	0	7.57162	199	-78.18362014	36.20802941	soybean	medium
1301	United States	Northern America	Americas	NA	NA	6.637166807	1587.898939	1629.28243	19.41155088	29	176	2.00203	0	0	199	-77.26695713	36.20802941	cotton	medium
1302	United States	Northern America	Americas	NA	NA	3.703907709	1404.865767	1438.895611	21.92495349	29	100	1.37023	0	1.92945	199	-77.18362412	36.20802941	cotton	medium
1303	United States	Northern America	Americas	NA	NA	3.525644701	1416.927664	1449.623717	21.02788924	29	97	15.8115	0	3.18359	199	-77.10029112	36.20802941	cotton	medium
1304	United States	Northern America	Americas	1027.791539	1039.001223	11.20968464	1164.254773	1182.997395	15.12062018	32	55	6.83766	0	0.939243	199	-76.43362712	36.20802941	soybean	large
1305	Algeria	Northern Africa	Africa	1965.103247	1987.099668	21.99642162	1965.103247	1987.099668	21.99642162	27	132	56.9513	0	14.7237	3	7.31603889	36.20802941	wheat	medium
1306	Turkey	Western Asia	Asia	1151.292029	1191.417414	40.1253846	1046.653463	1083.186092	36.53262931	29	268	18.0493	0	3.9	192	33.5659342	36.20802941	wheat	medium
1307	China	Eastern Asia	Asia	1016.604911	1292.758115	276.1532042	1042.717139	1274.598653	207.9614991	15	912	34.8075	0	13.1	38	107.3156401	36.20802941	wheat	small
1308	China	Eastern Asia	Asia	1548.044398	1630.846793	82.80239466	1363.65552	1441.708917	73.82821644	11	293	37.6136	0	50.1	38	112.4822862	36.20802941	maize	small
1309	China	Eastern Asia	Asia	1103.426463	1145.552703	42.12624048	1268.554167	1307.359941	35.82232258	10	157	91.4854	0	15.1	38	113.3156162	36.20802941	wheat	small
1310	United States	Northern America	Americas	797.9441892	807.4476164	9.503427232	888.8698399	903.5114437	14.64160385	33	60	24.981	0	24.8456	199	-96.26688135	36.12469641	soybean	large
1311	United States	Northern America	Americas	927.9856647	935.5096297	7.523964979	723.5809214	730.7298751	7.148953642	34	41	20.5179	0	21.5541	199	-91.10023529	36.12469641	soybean	large
1312	United States	Northern America	Americas	927.7385151	942.9054082	15.16689309	986.2174764	1007.879648	19.38295597	35	82	27.4654	0	21.1104	199	-89.43357527	36.12469641	soybean	large
1313	United States	Northern America	Americas	943.6094138	970.8426679	27.23325414	1030.584338	1080.030951	42.95956413	25	143	11.9183	0	25.1312	199	-88.68357826	36.12469641	soybean	medium
1314	United States	Northern America	Americas	1158.834091	1186.810383	27.97629244	1097.452628	1118.060192	20.60756443	25	53	23.9216	0	7.89576	199	-87.76691525	36.12469641	maize	medium
1315	United States	Northern America	Americas	1164.641426	1201.51465	36.87322415	1114.329605	1141.994586	27.66498139	27	69	25.3812	0	22.5894	199	-87.43358325	36.12469641	maize	medium
1316	United States	Northern America	Americas	1180.471784	1198.056041	17.58425712	1131.833761	1145.639973	13.80621224	27	33	31.4691	0	24.1026	199	-87.35025025	36.12469641	maize	medium
1317	United States	Northern America	Americas	1171.001704	1193.292687	22.29098305	1131.565764	1148.976725	17.41096058	27	42	60.4228	0	0	199	-87.26691725	36.12469641	maize	medium
1318	United States	Northern America	Americas	1174.880458	1192.919903	18.03944424	1095.539572	1108.045489	12.50591755	29	34	22.1605	0	45.4398	199	-86.18358823	36.12469641	maize	medium
1319	United States	Northern America	Americas	1144.795449	1182.668336	37.87288753	1066.807724	1093.33341	26.52568615	29	72	80.8378	0	47.0295	199	-86.01692223	36.12469641	maize	medium
1320	United States	Northern America	Americas	1128.932183	1160.415188	31.48300597	1128.932183	1160.415188	31.48300597	27	61	7.00971	0	33.6807	199	-85.76692323	36.12469641	maize	medium
1321	United States	Northern America	Americas	1084.926541	1126.512533	41.58599266	1084.926541	1126.512533	41.58599266	27	83	285.793	0	37.4332	199	-85.51692422	36.12469641	maize	medium
1322	United States	Northern America	Americas	1024.898187	1128.272903	103.3747163	1078.323944	1176.201971	97.87802668	27	206	9.66401	0	18.9832	199	-85.01692622	36.12469641	maize	medium
1323	United States	Northern America	Americas	880.1916994	1129.971143	249.7794434	880.1916994	1129.971143	249.7794434	27	497	0.186116	0	10.503	199	-84.93359322	36.12469641	maize	medium
1324	United States	Northern America	Americas	1202.196297	1209.187792	6.991495114	1139.904728	1145.43099	5.526262019	25	13	80.037	0	0	199	-83.93359721	36.12469641	maize	medium
1325	United States	Northern America	Americas	1074.111739	1254.30504	180.1933012	1066.749349	1203.112781	136.3634316	27	323	2.73999	0	26.8297	199	-83.1002672	36.12469641	maize	medium
1326	United States	Northern America	Americas	1150.698761	1241.236881	90.53811988	1150.698761	1241.236881	90.53811988	23	164	14.319	0	0	199	-81.01694217	36.12469641	maize	medium
1327	United States	Northern America	Americas	1024.974229	1038.005728	13.03149886	1128.979842	1151.768067	22.788225	22	64	47.6742	0	15.8205	199	-80.85027617	36.12469641	soybean	medium
1328	United States	Northern America	Americas	1301.828835	1315.34865	13.51981558	1194.663118	1206.765456	12.10233856	20	31	12.9287	0	23.2798	199	-79.51694815	36.12469641	wheat	medium
1329	United States	Northern America	Americas	1302.421566	1319.040761	16.61919576	1196.45603	1211.740031	15.28400125	21	38	337.049	0	0	199	-79.43361515	36.12469641	wheat	medium
1330	United States	Northern America	Americas	1299.218721	1316.239035	17.02031384	1200.158558	1216.106698	15.94813929	21	39	621.827	0	0	199	-79.35028215	36.12469641	wheat	medium
1331	United States	Northern America	Americas	1040.408927	1051.33926	10.93033313	1179.224702	1199.191585	19.96688325	20	53	38.9352	0	0	199	-79.18361615	36.12469641	soybean	medium
1332	United States	Northern America	Americas	1310.543468	1316.21681	5.673342148	1194.686729	1199.068395	4.381665042	20	13	151.716	0	21.4073	199	-78.93361715	36.12469641	wheat	medium
1333	United States	Northern America	Americas	1294.887492	1302.227626	7.340134469	1181.282999	1186.95407	5.671070854	21	17	45.4282	0	0	199	-78.85028414	36.12469641	wheat	medium
1334	United States	Northern America	Americas	1288.994113	1297.165905	8.171792238	1188.168519	1195.173852	7.005332857	25	19	360.226	0	8.49633	199	-78.68361814	36.12469641	wheat	medium
1335	United States	Northern America	Americas	1216.083096	1300.144042	84.06094573	1128.655666	1200.897421	72.24175534	28	195	24.1315	0	15.6149	199	-78.51695214	36.12469641	wheat	medium
1336	United States	Northern America	Americas	996.4757947	1015.398125	18.92232984	1086.594104	1114.549736	27.62642149	29	95	51.4216	0	0	199	-78.35028614	36.12469641	soybean	medium
1337	United States	Northern America	Americas	935.0963758	1019.272104	84.17572788	985.1022566	1109.835078	123.849797	29	421	20.2511	0	8.44527	199	-78.18362014	36.12469641	soybean	medium
1338	United States	Northern America	Americas	NA	NA	12.27816609	1343.669919	1457.696363	73.32713302	30	332	5.59513	0	0	199	-76.85029212	36.12469641	cotton	large
1339	Spain	Southern Europe	Europe	1312.077631	1316.240902	4.163271737	1312.077631	1316.240902	4.163271737	25	12	1180.83	1	0	171	-5.517243265	36.12469641	wheat	medium
1340	China	Eastern Asia	Asia	1176.221592	1318.949212	142.72762	1205.804383	1331.7449	115.8716583	15	462	66.8574	0	10.9	38	107.4823061	36.12469641	wheat	small
1341	China	Eastern Asia	Asia	983.6932624	1211.571318	227.8780553	1063.87107	1273.790548	201.9841463	14	803	55.253	0	27.4	38	111.0656251	36.12469641	wheat	small
1342	Korea, Republic of	Eastern Asia	Asia	NA	0	NA	NA	1061.917247	NA	14	89	95.2434	0	14.3	103	126.8155623	36.12469641	rice	small
1343	Korea, Republic of	Eastern Asia	Asia	NA	0	NA	NA	1028.571588	NA	14	83	101.593	0	0	103	126.8988953	36.12469641	rice	small
1344	United States	Northern America	Americas	NA	NA	0.485095457	235.3742288	238.2179691	1.536539547	30	38	2.87553	0	341.719	199	-119.3501226	36.04136341	cotton	large
1345	United States	Northern America	Americas	931.1659167	977.8538481	46.68793134	874.0715593	918.036214	43.96465475	38	144	15.4901	0	40.7903	199	-97.10021136	36.04136341	wheat	large
1346	United States	Northern America	Americas	863.4691828	1048.062163	184.5929797	921.5182029	1096.856973	175.3387699	33	396	0.98916	0	0	199	-95.18355234	36.04136341	maize	large
1347	United States	Northern America	Americas	518.5812272	576.5277245	57.94649725	518.5812272	576.5277245	57.94649725	34	203	12.5303	0	17.8639	199	-91.8502323	36.04136341	sorghum	large
1348	United States	Northern America	Americas	NA	NA	3.242115394	910.6873863	932.4273243	12.08365213	32	86	9.40132	0	1.8801	199	-90.10023928	36.04136341	cotton	large
1349	United States	Northern America	Americas	1152.927123	1177.542553	24.61542964	1086.328882	1103.670177	14.43221414	26	47	14.4199	0	13.7279	199	-88.35024626	36.04136341	maize	medium
1350	United States	Northern America	Americas	969.835742	980.8023163	10.96657429	1029.80566	1046.267716	16.46205602	29	57	14.5861	0	46.3671	199	-86.01692223	36.04136341	soybean	medium
1351	United States	Northern America	Americas	1213.842126	1226.387643	12.54551673	1115.221903	1123.798368	8.576464932	27	23	34.3182	0	80.2421	199	-83.6835982	36.04136341	maize	medium
1352	United States	Northern America	Americas	1022.149952	1023.756528	1.606576158	1122.71882	1125.319068	2.600247338	16	8	487.497	0	32.6372	199	-80.26694516	36.04136341	soybean	small
1353	United States	Northern America	Americas	1318.482943	1323.309331	4.826388198	1199.327152	1203.633368	4.306215771	12	11	394.835	0	0	199	-80.01694616	36.04136341	wheat	small
1354	United States	Northern America	Americas	1312.438529	1315.491723	3.053193648	1202.769978	1205.50641	2.736432142	17	7	327.083	0	0	199	-79.76694716	36.04136341	wheat	small
1355	United States	Northern America	Americas	1304.575186	1311.532913	6.957726717	1198.417057	1204.681223	6.264165585	18	16	61.1932	0	26.8291	199	-79.68361415	36.04136341	wheat	small
1356	United States	Northern America	Americas	1296.600086	1310.943953	14.34386717	1195.09381	1208.333081	13.23927119	22	33	142.513	0	35.938	199	-79.43361515	36.04136341	wheat	medium
1357	United States	Northern America	Americas	1301.45043	1322.498122	21.04769257	1204.431255	1223.931426	19.50017102	22	48	67.6899	0	25.5513	199	-79.26694915	36.04136341	wheat	medium
1358	United States	Northern America	Americas	1260.412621	1265.478212	5.065591141	1207.075244	1210.693131	3.617887185	21	9	121.284	0	17.4826	199	-79.01695015	36.04136341	maize	medium
1359	United States	Northern America	Americas	1031.561481	1032.77703	1.215548991	1168.875045	1170.784668	1.909622189	22	6	3.85451	0	0	199	-78.85028414	36.04136341	soybean	medium
1360	United States	Northern America	Americas	1295.182168	1309.071506	13.88933773	1186.384784	1197.303711	10.91892732	24	32	55.8665	0	0	199	-78.76695114	36.04136341	wheat	medium
1361	United States	Northern America	Americas	1223.405922	1312.6261	89.22017831	1138.326282	1216.673013	78.34673006	27	205	27.1988	0	5.16113	199	-78.60028514	36.04136341	wheat	medium
1362	United States	Northern America	Americas	1008.10421	1025.198118	17.0939084	1102.550031	1128.016385	25.46635382	29	85	45.9539	0	0	199	-78.43361914	36.04136341	soybean	medium
1363	United States	Northern America	Americas	1011.780042	1017.769469	5.989427607	1109.172256	1118.028496	8.856240778	29	30	20.9923	0	16.6964	199	-78.35028614	36.04136341	soybean	medium
1364	United States	Northern America	Americas	NA	NA	2.544224183	1436.830713	1460.460247	15.27255123	31	69	26.5627	0	0	199	-76.76695912	36.04136341	cotton	large
1365	Algeria	Northern Africa	Africa	2335.341837	2341.822604	6.480766689	2335.341837	2341.822604	6.480766689	20	33	90.1304	0	7.26983	3	1.982726826	36.04136341	wheat	medium
1366	Algeria	Northern Africa	Africa	2429.35064	2449.895635	20.54499488	2429.35064	2449.895635	20.54499488	21	100	90.1304	0	5.62331	3	2.482724832	36.04136341	wheat	medium
1367	Algeria	Northern Africa	Africa	2414.649511	2434.658381	20.00886993	2414.649511	2434.658381	20.00886993	22	98	90.1304	0	3.32379	3	2.566057833	36.04136341	wheat	medium
1368	China	Eastern Asia	Asia	1169.362857	1308.508775	139.1459172	1226.790683	1351.272702	114.9458299	15	454	66.8574	0	11.7	38	107.5656391	36.04136341	wheat	small
1369	China	Eastern Asia	Asia	703.4140067	746.6084446	43.19443789	1474.343314	1541.881103	67.21618018	18	247	563.999	0	37.6	38	116.8156022	36.04136341	wheat	small
1370	China	Eastern Asia	Asia	2251.301072	2390.924357	139.6232844	1489.600054	1583.191364	92.76597638	16	337	316.89	1	22.5	38	117.3989332	36.04136341	maize	small
1371	Korea, Republic of	Eastern Asia	Asia	NA	0	NA	NA	1011.440975	NA	15	62	74.0328	0	29.5	103	127.4822263	36.04136341	rice	small
1372	Korea, Republic of	Eastern Asia	Asia	NA	0	NA	NA	993.7522034	NA	10	21	977.233	0	0	103	129.3155524	36.04136341	rice	small
1373	Japan	Eastern Asia	Asia	5059.487483	5059.695746	0.208263165	5382.938498	5383.170834	0.23684733	12	2	708.614	0	11.4	96	138.0655175	36.04136341	rice	small
1374	United States	Northern America	Americas	NA	NA	0.515960103	209.8720375	212.6484779	1.530869648	30	41	3.71844	0	266.718	199	-119.2667896	35.95803041	cotton	large
1375	United States	Northern America	Americas	948.3725233	958.8640616	10.49153833	938.465088	948.8927749	10.42768693	35	33	2.28744	0	27.281	199	-97.26687737	35.95803041	wheat	large
1376	United States	Northern America	Americas	859.6067123	866.7476727	7.140960339	915.408616	925.3676459	9.959029875	38	42	3.52297	0	35.0954	199	-95.51688434	35.95803041	soybean	large
1377	United States	Northern America	Americas	525.7295926	571.8832284	46.15363581	525.7295926	571.8832284	46.15363581	34	163	7.5091	0	22.702	199	-91.7668993	35.95803041	sorghum	large
1378	United States	Northern America	Americas	NA	NA	4.174894682	746.6157775	767.7419548	15.3344891	21	117	59.1979	0	14.9621	199	-90.60023729	35.95803041	cotton	medium
1379	United States	Northern America	Americas	959.5605262	963.9094191	4.348892841	1061.327559	1068.767565	6.30857731	28	23	248.729	0	20.5914	199	-88.93357727	35.95803041	soybean	medium
1380	United States	Northern America	Americas	1120.527669	1179.271858	58.74418859	1065.369901	1106.726498	34.4321796	23	112	18.0405	0	7.99224	199	-88.43357926	35.95803041	maize	medium
1381	United States	Northern America	Americas	1046.223956	1178.288121	132.0641658	1011.975165	1105.250675	77.6911911	25	252	0.383289	0	14.8562	199	-88.26691326	35.95803041	maize	medium
1382	United States	Northern America	Americas	960.7635611	1180.172753	219.4091918	951.0822673	1105.39566	127.0827624	26	418	10.6561	0	0	199	-88.18358026	35.95803041	maize	medium
1383	United States	Northern America	Americas	1050.765465	1191.159533	140.3940676	1016.963998	1114.752347	97.78834912	27	265	4.66554	0	17.6981	199	-87.43358325	35.95803041	maize	medium
1384	United States	Northern America	Americas	987.3452652	988.702886	1.357620816	1077.004671	1079.33644	2.17433888	29	7	113.556	0	0	199	-86.35025423	35.95803041	soybean	medium
1385	United States	Northern America	Americas	1052.627959	1126.264011	73.63605162	1012.851679	1068.240822	55.38914335	27	147	24.4092	0	0	199	-85.43359122	35.95803041	maize	medium
1386	United States	Northern America	Americas	1034.432831	1120.661892	86.2290615	1034.432831	1120.661892	86.2290615	26	173	21.4232	0	20.5392	199	-85.18359222	35.95803041	maize	medium
1387	United States	Northern America	Americas	1083.442063	1124.451865	41.00980211	1133.336876	1172.164617	38.8277413	26	82	781.538	0	14.7042	199	-85.01692622	35.95803041	maize	medium
1388	United States	Northern America	Americas	1091.069038	1127.682662	36.61362384	1128.324693	1163.474903	35.15021024	26	73	6.23118	0	0	199	-84.93359322	35.95803041	maize	medium
1389	United States	Northern America	Americas	1130.139017	1157.42256	27.28354289	1130.139017	1157.42256	27.28354289	23	53	117.213	0	16.6181	199	-84.51692821	35.95803041	maize	medium
1390	United States	Northern America	Americas	1203.767174	1216.208562	12.4413883	1137.459069	1147.271368	9.81229891	26	23	34.6639	0	0	199	-83.7669312	35.95803041	maize	medium
1391	United States	Northern America	Americas	959.0293089	1052.334755	93.30544646	1026.927842	1197.17409	170.246248	26	452	17.4634	0	13.3475	199	-81.26694117	35.95803041	soybean	medium
1392	United States	Northern America	Americas	1011.766539	1046.458046	34.69150753	1119.372404	1181.526376	62.15397232	24	169	32.154	0	32.6994	199	-81.10027517	35.95803041	soybean	medium
1393	United States	Northern America	Americas	965.614302	1038.766437	73.15213465	1040.673535	1168.970693	128.2971576	22	359	22.7756	0	42.4084	199	-80.93360917	35.95803041	soybean	medium
1394	United States	Northern America	Americas	1021.112575	1028.374781	7.262206017	1126.213451	1138.90238	12.68892897	11	36	35.4182	0	16.2025	199	-80.10027916	35.95803041	soybean	small
1395	United States	Northern America	Americas	1308.544404	1323.020407	14.4760033	1194.101204	1206.930509	12.8293046	16	33	47.7823	0	0	199	-79.85028016	35.95803041	wheat	small
1396	United States	Northern America	Americas	1257.381802	1322.267539	64.88573702	1163.172695	1223.290206	60.11751074	24	148	28.0942	0	44.2474	199	-79.35028215	35.95803041	wheat	medium
1397	United States	Northern America	Americas	1260.126612	1320.090888	59.96427549	1166.49125	1222.086435	55.59518445	24	137	60.3299	0	32.6142	199	-79.26694915	35.95803041	wheat	medium
1398	United States	Northern America	Americas	1005.780758	1052.438061	46.65730306	1117.233536	1203.209268	85.97573122	24	226	54.8007	0	0	199	-79.18361615	35.95803041	soybean	medium
1399	United States	Northern America	Americas	1046.29356	1049.794364	3.500804066	1190.470592	1196.82178	6.351188331	23	17	276.846	0	0	199	-79.10028315	35.95803041	soybean	medium
1400	United States	Northern America	Americas	1315.198127	1317.819781	2.621654537	1203.098	1205.158808	2.060808442	24	6	94.8632	0	0	199	-78.85028414	35.95803041	wheat	medium
1401	United States	Northern America	Americas	1024.924346	1028.35365	3.429304598	1110.090145	1114.926106	4.835961392	29	17	259.489	0	0	199	-78.51695214	35.95803041	soybean	medium
1402	United States	Northern America	Americas	1023.401168	1026.21944	2.818272088	1143.721914	1147.458363	2.516701522	30	14	167.628	0	0	199	-77.93362113	35.95803041	soybean	large
1403	United States	Northern America	Americas	NA	NA	3.094760832	1437.755355	1465.904764	18.15829142	30	81	4.59849	0	0	199	-77.01695812	35.95803041	cotton	large
1404	Algeria	Northern Africa	Africa	2210.912459	2232.442086	21.52962647	2210.912459	2232.442086	21.52962647	24	115	57.4182	0	6.86074	3	1.649394822	35.95803041	wheat	medium
1405	Algeria	Northern Africa	Africa	2266.09142	2283.710668	17.61924771	2266.09142	2283.710668	17.61924771	22	92	90.1304	0	4.69213	3	2.066059827	35.95803041	wheat	medium
1406	Algeria	Northern Africa	Africa	2221.002938	2231.482424	10.47948525	2221.002938	2231.482424	10.47948525	23	56	90.1304	0	4.70704	3	2.399391831	35.95803041	wheat	medium
1407	China	Eastern Asia	Asia	0.808335793	0.843916106	0.035580312	0.773190759	0.807224101	0.032615286	23	180	25.3662	0	32	38	101.398997	35.95803041	wheat	medium
1408	China	Eastern Asia	Asia	1788.144179	1824.825196	36.6810172	1543.970515	1576.687635	30.54175956	11	116	293.589	0	11.3	38	112.8989512	35.95803041	maize	small
1409	China	Eastern Asia	Asia	1672.265021	1741.995245	69.73022358	1366.782552	1423.742827	52.39787328	11	231	547.918	0	1.6	38	113.0656172	35.95803041	maize	small
1410	Korea, Republic of	Eastern Asia	Asia	NA	0	NA	NA	1028.91093	NA	18	30	423.581	0	0	103	128.3988893	35.95803041	rice	small
1411	Japan	Eastern Asia	Asia	9209.446825	9210.205031	0.758206241	8990.675205	8991.396433	0.717039044	10	4	1655.64	0	0	96	139.8988435	35.95803041	rice	small
1412	United States	Northern America	Americas	NA	NA	2.407207393	145.4685013	156.851811	5.100038098	34	231	0	0	49.8103	199	-119.7667876	35.87469741	cotton	large
1413	United States	Northern America	Americas	930.7403145	940.4062837	9.66596919	921.2094802	930.8162447	9.6067645	32	31	1.49238	0	30.1872	199	-97.51687637	35.87469741	wheat	large
1414	United States	Northern America	Americas	980.5047621	997.3700868	16.86532463	869.0892756	883.9474617	14.85818611	38	51	2.86022	0	26.6973	199	-97.01687836	35.87469741	wheat	large
1415	United States	Northern America	Americas	1088.437948	1101.217313	12.77936472	889.6698666	900.7604577	11.09059117	30	35	8.8246	0	24.1039	199	-96.35021435	35.87469741	wheat	large
1416	United States	Northern America	Americas	826.5767262	892.0405701	65.46384396	887.3230175	938.1599367	50.83691914	30	165	9.67819	0	23.9185	199	-96.26688135	35.87469741	maize	large
1417	United States	Northern America	Americas	798.4078976	900.9956758	102.5877782	866.4669871	946.0320753	79.56508821	31	256	2.06928	0	29.8517	199	-96.18354835	35.87469741	maize	large
1418	United States	Northern America	Americas	863.6009693	910.1537418	46.55277255	871.500958	907.510632	36.00967392	30	115	23.257	0	0	199	-96.10021535	35.87469741	maize	large
1419	United States	Northern America	Americas	864.6739805	869.9642494	5.290268885	924.6274292	932.0339049	7.406475688	38	31	14.6548	0	39.3123	199	-95.43355134	35.87469741	soybean	large
1420	United States	Northern America	Americas	1087.996749	1220.758095	132.761346	1087.996749	1220.758095	132.761346	31	328	6.65663	0	0	199	-94.85022034	35.87469741	wheat	large
1421	United States	Northern America	Americas	1161.378817	1242.980215	81.60139746	1161.378817	1242.980215	81.60139746	33	198	2.84513	0	0	199	-94.51688833	35.87469741	wheat	large
1422	United States	Northern America	Americas	535.4229688	570.1446818	34.72171302	535.4229688	570.1446818	34.72171302	33	123	2.64323	0	12.5648	199	-91.8502323	35.87469741	sorghum	large
1423	United States	Northern America	Americas	920.9829947	960.5519704	39.56897573	874.905198	927.1015444	52.19634638	34	210	5.43575	0	37.3487	199	-91.4335673	35.87469741	soybean	large
1424	United States	Northern America	Americas	892.6718098	921.0373825	28.36557269	691.9474155	718.8608466	26.91343107	33	157	0.458162	0	17.6116	199	-91.18356829	35.87469741	soybean	large
1425	United States	Northern America	Americas	989.5443464	1001.32971	11.78536396	1068.384906	1088.019076	16.64215359	12	60	0	0	39.3993	199	-88.68357826	35.87469741	soybean	small
1426	United States	Northern America	Americas	1063.44441	1174.15643	110.7120197	1024.796763	1102.901015	64.80681518	10	212	35.962	0	16.5486	199	-88.60024526	35.87469741	maize	small
1427	United States	Northern America	Americas	990.2749395	1007.267464	16.99252445	1051.081021	1080.008455	28.9274346	26	86	9.15642	0	5.60771	199	-88.10024726	35.87469741	soybean	medium
1428	United States	Northern America	Americas	983.9649801	999.2541966	15.28921648	1069.762823	1096.102576	26.33975374	29	78	12.5168	0	22.5172	199	-87.18358424	35.87469741	soybean	medium
1429	United States	Northern America	Americas	916.5295272	1000.531436	84.00190861	953.5707253	1098.117925	144.5471999	29	428	15.3521	0	43.245	199	-87.10025124	35.87469741	soybean	medium
1430	United States	Northern America	Americas	877.8936791	953.4543709	75.56069181	903.8697272	1017.941556	114.0718292	27	404	11.2927	0	46.4033	199	-85.68359023	35.87469741	soybean	medium
1431	United States	Northern America	Americas	1016.177404	1139.88099	123.703586	980.1455709	1071.340111	91.19453969	27	244	13.7688	0	33.6807	199	-85.60025723	35.87469741	maize	medium
1432	United States	Northern America	Americas	1069.491845	1114.604148	45.1123031	1069.491845	1114.604148	45.1123031	25	91	33.7351	0	11.9812	199	-84.76692722	35.87469741	maize	medium
1433	United States	Northern America	Americas	1179.814821	1192.008652	12.19383168	1120.629147	1129.764818	9.135670644	22	23	405.935	0	0	199	-84.18359621	35.87469741	maize	medium
1434	United States	Northern America	Americas	1185.243684	1195.881466	10.63778193	1120.509161	1128.902149	8.39298798	23	20	408.879	0	73.1679	199	-84.10026321	35.87469741	maize	medium
1435	United States	Northern America	Americas	1199.345302	1220.516291	21.17098867	1199.345302	1220.516291	21.17098867	27	39	39.8804	0	0	199	-83.6002652	35.87469741	maize	medium
1436	United States	Northern America	Americas	1071.229477	1230.488269	159.2587926	1025.094248	1134.356174	109.2619266	27	291	28.6933	0	0	199	-83.2669332	35.87469741	maize	medium
1437	United States	Northern America	Americas	1013.501461	1053.322562	39.82110112	1013.501461	1053.322562	39.82110112	30	85	43.3292	0	4.18238	199	-81.93360518	35.87469741	maize	large
1438	United States	Northern America	Americas	1032.383365	1245.689582	213.3062172	1009.761737	1169.632404	159.8706666	31	385	4.15656	0	3.63057	199	-81.76693918	35.87469741	maize	large
1439	United States	Northern America	Americas	1210.051857	1269.330315	59.27845879	1171.214236	1216.619374	45.40513778	32	105	374.995	0	3.43694	199	-81.60027318	35.87469741	maize	large
1440	United States	Northern America	Americas	1241.266852	1274.13509	32.86823793	1187.609154	1212.34352	24.7343659	31	58	507.974	0	10.3903	199	-81.51694018	35.87469741	maize	large
1441	United States	Northern America	Americas	1012.362885	1024.21671	11.8538251	1132.994643	1153.895101	20.90045791	22	59	25.5717	0	0	199	-80.76694317	35.87469741	soybean	medium
1442	United States	Northern America	Americas	1012.010691	1018.403393	6.392702036	1132.691532	1144.17945	11.48791809	19	32	19.2842	0	21.6974	199	-80.43361116	35.87469741	soybean	small
1443	United States	Northern America	Americas	1034.783795	1043.379994	8.596198627	1154.295286	1169.436079	15.14079328	22	42	17.7358	0	24.7836	199	-79.60028115	35.87469741	soybean	medium
1444	United States	Northern America	Americas	1259.767483	1317.426678	57.65919507	1172.244157	1226.727004	54.48284615	25	132	25.5793	0	0	199	-79.26694915	35.87469741	wheat	medium
1445	United States	Northern America	Americas	1037.29816	1039.132704	1.834544155	1177.100898	1179.988925	2.888026947	25	9	19.2972	0	12.9792	199	-78.85028414	35.87469741	soybean	medium
1446	United States	Northern America	Americas	1025.077857	1027.698595	2.62073894	1110.121621	1113.781437	3.659816399	29	13	414.057	0	0	199	-78.51695214	35.87469741	soybean	medium
1447	United States	Northern America	Americas	1007.737175	1024.00775	16.27057529	1082.186552	1105.103672	22.70994001	29	81	36.4215	0	9.54322	199	-78.35028614	35.87469741	soybean	medium
1448	United States	Northern America	Americas	NA	NA	5.324564625	1477.131382	1516.59443	21.11361324	30	137	12.251	0	0	199	-77.18362412	35.87469741	cotton	large
1449	United States	Northern America	Americas	1039.732125	1059.89958	20.1674552	1158.004739	1193.734499	30.83371909	33	97	11.9443	0	1.38485	199	-76.60029312	35.87469741	soybean	large
1450	United States	Northern America	Americas	992.7385348	1064.128087	71.38955237	1001.376606	1123.438242	120.0420926	39	342	5.26662	0	0.939243	199	-76.26696111	35.87469741	soybean	large
1451	United States	Northern America	Americas	973.1723322	1066.018119	92.84578728	966.8750926	1125.571463	156.142095	39	444	5.9325	0	0.939243	199	-76.18362811	35.87469741	soybean	large
1452	China	Eastern Asia	Asia	1194.070375	1317.509152	123.4387763	1219.775289	1334.009457	106.0562343	14	400	69.5088	0	19.8	38	106.9823081	35.87469741	wheat	small
1453	China	Eastern Asia	Asia	976.3700606	1028.40006	52.02999931	1190.372878	1244.102613	51.39864294	15	216	55.253	0	4.2	38	110.7322931	35.87469741	wheat	small
1454	China	Eastern Asia	Asia	861.6048635	883.5415391	21.93667562	1059.541846	1082.259085	21.71280043	14	106	107.698	0	17.7	38	111.8156221	35.87469741	wheat	small
1455	China	Eastern Asia	Asia	906.0906991	979.0117647	72.9210656	1053.615513	1125.91982	69.02327505	14	318	107.698	0	17.7	38	111.8989551	35.87469741	wheat	small
1456	China	Eastern Asia	Asia	986.6114784	1074.71634	88.10486131	1097.394406	1182.198572	81.46910358	14	350	107.698	0	17.7	38	111.9822881	35.87469741	wheat	small
1457	China	Eastern Asia	Asia	1894.771879	1908.329999	13.55811916	1422.221701	1432.178251	9.050860595	12	41	617.532	0	2	38	112.9822842	35.87469741	maize	small
1458	China	Eastern Asia	Asia	1730.352141	1809.363299	79.01115861	1366.827235	1428.243572	55.93445121	12	252	429.581	0	27.3	38	113.0656172	35.87469741	maize	small
1459	Korea, Republic of	Eastern Asia	Asia	NA	5156.10977	NA	NA	5673.988103	NA	14	8	417.67	0	0	103	127.1488943	35.87469741	rice	small
1460	Japan	Eastern Asia	Asia	9241.449194	9253.065647	11.61645311	9261.378571	9273.583395	12.1245055	15	61	273.78	0	21.7	96	140.2321755	35.87469741	rice	small
1461	Japan	Eastern Asia	Asia	11530.26565	11533.5888	3.323154746	11158.44925	11161.77756	3.297430526	18	14	706.891	0	0	96	140.6488405	35.87469741	rice	small
1462	United States	Northern America	Americas	955.3287977	967.1942313	11.86543356	944.7658357	956.5346765	11.76884082	31	37	10.3455	0	0	199	-97.43354337	35.79136441	wheat	large
1463	United States	Northern America	Americas	939.8010929	990.7165079	50.91541501	930.3516706	981.1773531	50.82568247	31	155	26.7797	0	0	199	-97.35021037	35.79136441	wheat	large
1464	United States	Northern America	Americas	899.27952	992.0361112	92.75659118	888.6939277	981.2932122	92.59928457	31	282	0.14057	0	31.9684	199	-97.26687737	35.79136441	wheat	large
1465	United States	Northern America	Americas	948.6565861	984.904697	36.24811088	936.3243231	972.2958744	35.97155128	33	111	8.53122	0	31.5935	199	-97.18354436	35.79136441	wheat	large
1466	United States	Northern America	Americas	870.0474988	903.3970276	33.34952878	889.2356629	915.7756482	26.53998529	31	83	5.16132	0	29.8517	199	-96.10021535	35.79136441	maize	large
1467	United States	Northern America	Americas	799.2759322	840.6675751	41.39164291	949.2558567	1016.223356	66.96749966	26	251	7.0253	0	33.3744	199	-95.93354935	35.79136441	soybean	medium
1468	United States	Northern America	Americas	1143.346615	1178.464158	35.11754385	1081.121655	1105.84248	20.55026609	27	67	34.5849	0	34.339	199	-88.35024626	35.79136441	maize	medium
1469	United States	Northern America	Americas	953.2149788	991.7339812	38.51900242	1025.628563	1096.600872	70.97230866	28	198	3.78342	0	18.1135	199	-87.26691725	35.79136441	soybean	medium
1470	United States	Northern America	Americas	990.9149899	993.2530507	2.338060797	1085.128745	1089.184152	3.813780106	29	12	33.312	0	37.9683	199	-86.51692024	35.79136441	soybean	medium
1471	United States	Northern America	Americas	1010.39264	1119.429633	109.036993	1010.39264	1119.429633	109.036993	25	219	12.1307	0	20.6777	199	-85.10025922	35.79136441	maize	medium
1472	United States	Northern America	Americas	1105.864404	1149.314502	43.45009844	1105.864404	1149.314502	43.45009844	22	85	49.9133	0	0	199	-84.60026121	35.79136441	maize	medium
1473	United States	Northern America	Americas	983.7508213	991.334844	7.584022708	1072.315537	1084.380006	12.06446929	21	39	31.498	0	72.0948	199	-84.18359621	35.79136441	soybean	medium
1474	United States	Northern America	Americas	1150.515792	1191.314859	40.79906742	1101.670218	1132.26351	30.59329167	22	77	65.4007	0	72.0948	199	-84.10026321	35.79136441	maize	medium
1475	United States	Northern America	Americas	1222.968827	1263.427898	40.45907143	1174.293357	1206.170871	31.8775137	33	72	14.8652	0	0	199	-81.68360618	35.79136441	maize	large
1476	United States	Northern America	Americas	1010.231791	1037.503285	27.27149367	1120.732645	1169.964997	49.23235123	25	134	145.521	0	0	199	-81.18360817	35.79136441	soybean	medium
1477	United States	Northern America	Americas	1011.833344	1034.770368	22.93702425	1121.751494	1162.386135	40.63464088	24	113	17.5771	0	0	199	-81.10027517	35.79136441	soybean	medium
1478	United States	Northern America	Americas	1023.215931	1032.124323	8.908392338	1143.12998	1158.657344	15.52736356	22	44	214.633	0	46.8164	199	-80.93360917	35.79136441	soybean	medium
1479	United States	Northern America	Americas	1013.247832	1022.67651	9.428677578	1120.662798	1137.178385	16.51558692	16	47	189.701	0	15.1861	199	-80.10027916	35.79136441	soybean	small
1480	United States	Northern America	Americas	1014.102704	1041.89849	27.79578626	1121.288678	1170.687933	49.39925488	23	136	41.4124	0	15.4771	199	-79.60028115	35.79136441	soybean	medium
1481	United States	Northern America	Americas	1039.402915	1047.415976	8.013060968	1161.267789	1175.110708	13.84291874	27	39	43.3177	0	11.5371	199	-79.10028315	35.79136441	soybean	medium
1482	United States	Northern America	Americas	1018.089102	1023.913835	5.824733443	1095.315692	1103.533852	6.994418945	29	29	734.738	0	8.76418	199	-78.35028614	35.79136441	soybean	medium
1483	United States	Northern America	Americas	1014.410128	1021.624666	7.214537863	1146.204491	1155.707901	6.414223023	30	36	33.1484	0	13.5587	199	-78.18362014	35.79136441	soybean	large
1484	United States	Northern America	Americas	1024.18342	1029.839849	5.656429395	1146.537871	1154.940907	6.314296308	30	28	423.937	0	0.939243	199	-77.93362113	35.79136441	soybean	large
1485	United States	Northern America	Americas	997.0065717	1034.760977	37.75440522	1181.486466	1235.134295	41.27349937	30	186	8.78253	0	0.939243	199	-77.76695513	35.79136441	soybean	large
1486	United States	Northern America	Americas	NA	NA	10.10055473	1276.661802	1357.423844	50.29720958	30	244	23.6734	0	0	199	-77.51695613	35.79136441	cotton	large
1487	United States	Northern America	Americas	979.5988841	1066.640304	87.04141988	1006.215341	1154.046019	127.6893962	35	416	1.91745	1	0	199	-76.51696012	35.79136441	soybean	large
1488	Morocco	Northern Africa	Africa	1880.481038	1885.499094	5.018055333	1822.161052	1826.912969	4.751916771	19	22	931.723	0	22.6108	131	-5.350577263	35.79136441	wheat	small
1489	China	Eastern Asia	Asia	668.4012426	909.5696105	241.1683679	909.7699733	1158.790921	229.1915578	16	1132	37.7997	0	45.4	38	110.3156281	35.79136441	wheat	small
1490	China	Eastern Asia	Asia	745.3423699	801.0692165	55.72684654	1042.766692	1105.997625	61.28703352	15	297	342.051	0	23.8	38	110.6489601	35.79136441	wheat	small
1491	China	Eastern Asia	Asia	929.6094015	946.4575708	16.84816929	1187.228692	1205.282957	17.23694921	15	76	342.051	0	21.2	38	110.7322931	35.79136441	wheat	small
1492	China	Eastern Asia	Asia	1012.857811	1053.062791	40.20497976	1225.448452	1266.988389	39.77920329	15	163	55.2529	0	59.4	38	111.0656251	35.79136441	wheat	small
1493	China	Eastern Asia	Asia	1621.085653	1676.876695	55.79104168	1277.34015	1322.980408	41.83813684	12	192	67.6549	0	29.6	38	113.2322832	35.79136441	maize	small
1494	China	Eastern Asia	Asia	1714.078329	1946.475159	232.3968302	1124.963559	1292.776439	163.8212962	13	689	266.177	0	21.9	38	113.6489482	35.79136441	maize	small
1495	China	Eastern Asia	Asia	1162.757817	1253.796671	91.03885398	1424.848892	1507.022347	80.64964801	12	310	193.075	0	25.1	38	119.4822582	35.79136441	wheat	small
1496	Korea, Republic of	Eastern Asia	Asia	NA	0	NA	NA	889.8937748	NA	14	140	252.09	0	26.6	103	127.5655593	35.79136441	rice	small
1497	Korea, Republic of	Eastern Asia	Asia	NA	14.53784585	NA	NA	1000.873561	NA	17	183	81.3216	0	8.5	103	128.3155563	35.79136441	rice	small
1498	Korea, Republic of	Eastern Asia	Asia	NA	19.0391611	NA	NA	1010.231216	NA	16	49	29.4073	0	5.5	103	128.3988893	35.79136441	rice	small
1499	Korea, Republic of	Eastern Asia	Asia	NA	0	NA	NA	1061.348916	NA	13	6	1228.51	0	36.9	103	128.7322213	35.79136441	rice	small
1500	Japan	Eastern Asia	Asia	8098.794115	8099.460882	0.66676711	8522.865541	8523.634384	0.727777755	17	4	1365.27	0	15.7	96	139.2321795	35.79136441	rice	small
1501	Japan	Eastern Asia	Asia	8191.669363	8192.175163	0.50579968	8191.669363	8192.175163	0.480457954	17	3	1365.27	0	0	96	139.3155125	35.79136441	rice	small
1502	Japan	Eastern Asia	Asia	9665.614454	9665.813382	0.198928254	9415.054297	9415.244616	0.188771361	17	1	764.917	0	0	96	140.3155085	35.79136441	rice	small
1503	United States	Northern America	Americas	761.248545	832.1585281	70.9099831	760.0865962	830.1792995	70.09270325	36	257	0.485852	0	31.7331	199	-98.43353938	35.70803141	wheat	large
1504	United States	Northern America	Americas	824.6213616	842.7848075	18.16344592	822.789196	840.7440204	17.9548244	38	65	3.42898	0	47.1709	199	-98.26687338	35.70803141	wheat	large
1505	United States	Northern America	Americas	958.3487332	985.8048054	27.45607214	949.3635736	976.7800502	27.41647661	31	84	1.75903	0	37.5425	199	-97.18354436	35.70803141	wheat	large
1506	United States	Northern America	Americas	871.2459218	931.7436523	60.4977305	865.3575679	946.5853728	65.97714683	32	331	38.7569	0	0	199	-89.68357427	35.70803141	soybean	large
1507	United States	Northern America	Americas	1020.927927	1173.907907	152.9799802	999.8303499	1107.101896	107.2715462	27	293	5.34567	0	16.6179	199	-87.43358325	35.70803141	maize	medium
1508	United States	Northern America	Americas	989.7057202	1174.032168	184.326448	974.1725131	1102.975136	128.8026226	28	353	6.79454	0	0	199	-87.35025025	35.70803141	maize	medium
1509	United States	Northern America	Americas	1065.121762	1101.877709	36.75594668	1010.590788	1036.106619	25.51583041	26	75	14.2945	0	0.939243	199	-85.35025822	35.70803141	maize	medium
1510	United States	Northern America	Americas	942.9165855	973.2727094	30.35612389	978.793869	1029.622876	50.82900702	25	159	1.57718	0	0	199	-85.26692522	35.70803141	soybean	medium
1511	United States	Northern America	Americas	988.0461914	1111.65294	123.6067483	989.550233	1088.369064	98.81883099	25	250	13.6886	0	21.17	199	-85.18359222	35.70803141	maize	medium
1512	United States	Northern America	Americas	991.1564442	1121.32462	130.1681753	993.5689503	1093.19512	99.62616981	25	261	0	0	20.4808	199	-84.93359322	35.70803141	maize	medium
1513	United States	Northern America	Americas	1050.474864	1147.440226	96.96536222	1050.474864	1147.440226	96.96536222	22	190	5.70572	0	0.939243	199	-84.60026121	35.70803141	maize	medium
1514	United States	Northern America	Americas	964.4449191	983.9390655	19.49414643	1044.102117	1074.80366	30.70154252	20	101	63.1416	0	72.0948	199	-84.26692921	35.70803141	soybean	medium
1515	United States	Northern America	Americas	1181.095969	1193.303042	12.20707284	1125.443103	1134.600575	9.157472787	24	23	52.7206	0	0	199	-83.93359721	35.70803141	maize	medium
1516	United States	Northern America	Americas	749.2891792	921.9150844	172.6259052	749.2891792	921.9150844	172.6259052	26	421	8.83475	0	0	199	-82.76693519	35.70803141	maize	medium
1517	United States	Northern America	Americas	978.9099046	983.7227103	4.812805767	978.9099046	983.7227103	4.812805767	26	11	119.435	0	29.3839	199	-82.60026919	35.70803141	maize	medium
1518	United States	Northern America	Americas	910.4871511	917.8351681	7.348016985	910.4871511	917.8351681	7.348016985	26	18	82.482	0	0	199	-82.51693619	35.70803141	maize	medium
1519	United States	Northern America	Americas	1203.88314	1229.028198	25.14505737	1166.134355	1187.389946	21.25559021	28	46	166.911	0	2.29688	199	-82.01693818	35.70803141	maize	medium
1520	United States	Northern America	Americas	1216.649394	1252.296147	35.64675248	1160.69275	1188.901971	28.20922099	29	64	122.047	0	0	199	-81.93360518	35.70803141	maize	medium
1521	United States	Northern America	Americas	1228.953721	1265.540342	36.5866211	1184.031152	1212.828204	28.79705252	34	65	229.609	0	0	199	-81.68360618	35.70803141	maize	large
1522	United States	Northern America	Americas	1195.033288	1270.769677	75.7363888	1139.334869	1199.075621	59.74075207	32	134	34.2073	0	7.69681	199	-81.51694018	35.70803141	maize	large
1523	United States	Northern America	Americas	1034.613106	1042.795375	8.182268639	1145.773908	1158.720936	12.94702813	28	40	109.871	0	11.3758	199	-81.35027417	35.70803141	soybean	medium
1524	United States	Northern America	Americas	1023.964727	1033.493129	9.528402581	1137.825957	1153.197748	15.37179074	24	47	100.848	0	0	199	-81.10027517	35.70803141	soybean	medium
1525	United States	Northern America	Americas	1027.366444	1033.244255	5.877811357	1147.225816	1157.504963	10.27914733	20	29	54.465	0	22.457	199	-79.85028016	35.70803141	soybean	medium
1526	United States	Northern America	Americas	1036.065606	1054.896277	18.83067112	1146.185641	1179.252559	24.49950244	30	91	5.9273	0	26.7825	199	-79.26694915	35.70803141	soybean	large
1527	United States	Northern America	Americas	984.7023642	1024.493758	39.79139395	1041.815609	1098.822358	48.39942506	30	198	96.2849	0	9.23394	199	-78.35028614	35.70803141	soybean	large
1528	United States	Northern America	Americas	1018.142883	1028.635394	10.4925115	1125.503025	1141.169618	11.72504714	30	52	13.7699	0	0.939243	199	-78.01695413	35.70803141	soybean	large
1529	United States	Northern America	Americas	NA	NA	3.600141736	1511.333203	1538.707386	14.53073546	30	95	4.08898	0	3.20651	199	-77.10029112	35.70803141	cotton	large
1530	United States	Northern America	Americas	1021.48689	1072.615623	51.12873391	1070.962209	1157.597042	74.86055064	32	243	7.30775	0	0	199	-76.76695912	35.70803141	soybean	large
1531	China	Eastern Asia	Asia	707.5072022	732.3810562	24.87385396	987.779479	1016.490476	28.71099664	15	145	594.418	0	13.5	38	110.6489601	35.70803141	wheat	small
1532	China	Eastern Asia	Asia	602.0353703	616.0316541	13.99628375	915.7308837	932.643184	16.22713798	15	97	358.412	0	25.7	38	111.5656231	35.70803141	wheat	small
1533	China	Eastern Asia	Asia	655.5554229	659.7276354	4.172212468	963.3058335	968.2136371	4.725836964	14	27	730.073	0	25.7	38	111.7322891	35.70803141	wheat	small
1534	China	Eastern Asia	Asia	1026.975423	1036.933436	9.958013509	1338.649828	1348.730857	9.656434033	13	41	617.532	0	2	38	112.7322852	35.70803141	wheat	small
1535	Korea, Republic of	Eastern Asia	Asia	NA	9.536128736	NA	NA	826.4398096	NA	14	262	29.407	0	28.8	103	127.3988933	35.70803141	rice	small
1536	Japan	Eastern Asia	Asia	8567.345001	8569.461377	2.116376046	8490.772888	8492.88743	2.093293139	14	12	682.883	0	0	96	138.4821825	35.70803141	rice	small
1537	United States	Northern America	Americas	820.7185845	826.7189021	6.000317593	931.7580541	941.8773776	10.11932351	35	37	0.133284	1	29.3781	199	-96.01688235	35.62469841	soybean	large
1538	United States	Northern America	Americas	1094.328402	1226.493507	132.1651048	1094.328402	1226.493507	132.1651048	35	325	3.46622	0	0	199	-94.51688833	35.62469841	wheat	large
1539	United States	Northern America	Americas	959.0368365	974.3269013	15.29006484	914.5565063	934.3814049	19.82489858	35	80	0.933987	0	27.0247	199	-91.6002333	35.62469841	soybean	large
1540	United States	Northern America	Americas	918.4310064	950.5007553	32.06974891	871.6455394	913.6810766	42.03553719	35	172	17.4781	0	30.0611	199	-91.5169003	35.62469841	soybean	large
1541	United States	Northern America	Americas	NA	NA	1.800394413	1033.782547	1054.013415	12.42901064	27	65	4.28274	0	9.57338	199	-88.60024526	35.62469841	cotton	medium
1542	United States	Northern America	Americas	980.7269663	1000.550219	19.82325244	1037.306577	1070.122011	31.29816988	31	101	0.0861509	0	27.0873	199	-88.26691326	35.62469841	soybean	large
1543	United States	Northern America	Americas	977.3784488	996.9345048	19.55605608	1029.804533	1061.356963	31.5524301	27	100	21.5581	0	14.6532	199	-88.01691425	35.62469841	soybean	medium
1544	United States	Northern America	Americas	1018.514914	1178.971559	160.456645	1004.370903	1117.454152	113.0832489	27	306	5.13564	0	3.54032	199	-87.60024925	35.62469841	maize	medium
1545	United States	Northern America	Americas	972.69113	986.8222452	14.13111522	1061.213688	1086.407774	25.1940855	29	73	28.1149	0	58.5271	199	-86.93358524	35.62469841	soybean	medium
1546	United States	Northern America	Americas	974.7319823	986.3409326	11.60895034	1072.910549	1094.275125	21.36457665	30	60	122.087	0	52.3303	199	-86.60025324	35.62469841	soybean	large
1547	United States	Northern America	Americas	979.6376166	982.9153958	3.277779279	1086.575186	1092.607144	6.031958163	29	17	28.642	0	41.5959	199	-86.43358724	35.62469841	soybean	medium
1548	United States	Northern America	Americas	974.796819	983.0891379	8.292318979	1079.555878	1094.848527	15.29264889	29	43	15.5464	0	0	199	-86.35025423	35.62469841	soybean	medium
1549	United States	Northern America	Americas	972.1582981	979.4593368	7.301038752	1064.861892	1077.572225	11.9479104	29	38	3.46452	0	0	199	-86.26692123	35.62469841	soybean	medium
1550	United States	Northern America	Americas	914.278649	960.436925	46.15827597	975.2126772	1053.373745	78.16106747	24	245	19.0602	0	27.8145	199	-85.68359023	35.62469841	soybean	medium
1551	United States	Northern America	Americas	832.9108978	976.5878965	143.6769987	832.5179412	1073.428821	240.91088	25	750	2.76802	0	27.9522	199	-85.60025723	35.62469841	soybean	medium
1552	United States	Northern America	Americas	1086.626019	1115.908893	29.28287425	1053.332878	1076.276918	22.94403977	25	59	221.728	0	0	199	-85.18359222	35.62469841	maize	medium
1553	United States	Northern America	Americas	1095.074615	1146.580751	51.50613628	1024.245696	1059.780877	35.53518115	24	101	0	0	0.939243	199	-84.76692722	35.62469841	maize	medium
1554	United States	Northern America	Americas	981.5917698	1155.869292	174.277522	990.4610558	1128.183866	137.7228106	24	339	52.5422	1	0	199	-83.93359721	35.62469841	maize	medium
1555	United States	Northern America	Americas	980.964319	983.5891293	2.624810307	980.964319	983.5891293	2.624810307	26	6	245.406	0	29.7032	199	-82.60026919	35.62469841	maize	medium
1556	United States	Northern America	Americas	1013.408874	1032.859205	19.45033134	1122.686278	1154.169644	31.48336665	26	96	13.428	0	33.0598	199	-81.26694117	35.62469841	soybean	medium
1557	United States	Northern America	Americas	1014.594925	1027.90286	13.30793455	1128.10975	1149.425227	21.31547726	23	66	49.8169	0	21.4294	199	-81.01694217	35.62469841	soybean	medium
1558	United States	Northern America	Americas	1020.036863	1025.468123	5.431259771	1148.313431	1157.882789	9.569357717	21	27	35.437	0	0	199	-80.85027617	35.62469841	soybean	medium
1559	United States	Northern America	Americas	1006.835307	1018.22026	11.38495284	1114.163318	1133.994629	19.83131043	19	57	7.19196	0	23.3913	199	-80.18361216	35.62469841	soybean	small
1560	United States	Northern America	Americas	1010.777902	1043.952873	33.17497122	1114.51612	1173.691824	59.17570319	23	162	17.6846	0	19.928	199	-79.76694716	35.62469841	soybean	medium
1561	United States	Northern America	Americas	NA	NA	1.60757484	1171.417914	1188.806036	9.736947489	32	47	27.9318	0	19.9838	199	-79.35028215	35.62469841	cotton	large
1562	United States	Northern America	Americas	1032.653182	1040.614207	7.961025306	1113.588474	1124.806934	8.931157393	28	39	239.936	0	9.83536	199	-78.68361814	35.62469841	soybean	medium
1563	United States	Northern America	Americas	1015.4037	1035.927866	20.52416682	1092.596711	1121.687294	23.2534736	28	101	101.459	0	10.1275	199	-78.60028514	35.62469841	soybean	medium
1564	United States	Northern America	Americas	1016.677024	1034.32897	17.6519459	1083.309322	1108.451169	21.28627081	29	87	88.3995	0	11.9223	199	-78.51695214	35.62469841	soybean	medium
1565	United States	Northern America	Americas	1025.315196	1032.199455	6.884258807	1094.567711	1104.378402	8.361386462	31	34	21.7384	0	14.9613	199	-78.10028714	35.62469841	soybean	large
1566	United States	Northern America	Americas	1053.245236	1057.185447	3.940210495	1204.704716	1211.073138	4.741065304	31	19	132.933	0	4.31383	199	-77.60028913	35.62469841	soybean	large
1567	United States	Northern America	Americas	1073.132007	1076.510733	3.378726153	1221.174609	1226.590811	4.018971475	31	16	10.8874	0	0	199	-77.18362412	35.62469841	soybean	large
1568	United States	Northern America	Americas	1072.448713	1077.733972	5.285258432	1206.388553	1216.086285	8.789943642	31	25	90.0966	0	1.18135	199	-77.10029112	35.62469841	soybean	large
1569	United States	Northern America	Americas	1060.151181	1076.409775	16.25859469	1099.496502	1127.24718	25.05677646	31	77	22.1175	0	0	199	-76.85029212	35.62469841	soybean	large
1570	Korea, Republic of	Eastern Asia	Asia	NA	5687.686892	NA	NA	6143.023872	NA	14	185	29.4066	0	30.9	103	126.9822283	35.62469841	rice	small
1571	Korea, Republic of	Eastern Asia	Asia	NA	13.34487396	NA	NA	747.0482556	NA	14	247	29.4083	0	13.4	103	127.5655593	35.62469841	rice	small
1572	Korea, Republic of	Eastern Asia	Asia	NA	6277.011469	NA	NA	6573.087964	NA	10	32	31.2025	0	58.1	103	129.3155524	35.62469841	rice	small
1573	Japan	Eastern Asia	Asia	16999.70483	17014.76232	15.05748391	16577.32622	16592.08558	14.55068676	16	43	202.766	0	14.4	96	135.0655294	35.62469841	rice	small
1574	Japan	Eastern Asia	Asia	9140.04469	9143.996658	3.951967996	9056.412624	9060.349593	3.882406686	16	21	118.347	0	4.7	96	138.9821805	35.62469841	rice	small
1575	United States	Northern America	Americas	NA	NA	1.333180639	164.6080655	170.9631781	2.504964761	32	121	3.79467	0	27.8218	199	-119.4334556	35.54136541	cotton	large
1576	United States	Northern America	Americas	1653.928713	1673.422419	19.49370521	1071.91456	1111.349515	39.43495498	32	152	2.27137	0	21.2929	199	-96.35021435	35.54136541	groundnut	large
1577	United States	Northern America	Americas	896.4235375	931.8868722	35.46333463	1000.251746	1059.116266	58.86452016	32	194	7.7694	0	27.172	199	-93.68355832	35.54136541	soybean	large
1578	United States	Northern America	Americas	925.286306	938.3552435	13.06893748	984.5728775	1003.136143	18.5632656	31	71	13.863	0	21.0869	199	-93.51689232	35.54136541	soybean	large
1579	United States	Northern America	Americas	924.732127	945.6946732	20.9625462	975.4460548	1004.345032	28.89897753	30	113	8.07716	0	0	199	-93.35022632	35.54136541	soybean	large
1580	United States	Northern America	Americas	936.4522702	956.3375506	19.88528045	977.6374494	1003.711178	26.07372913	30	106	4.24982	0	18.499	199	-93.26689332	35.54136541	soybean	large
1581	United States	Northern America	Americas	1103.822432	1158.437361	54.61492895	1103.822432	1158.437361	54.61492895	31	106	7.24802	0	13.9062	199	-92.60022931	35.54136541	maize	large
1582	United States	Northern America	Americas	1040.965107	1159.586779	118.6216726	1040.965107	1159.586779	118.6216726	31	230	8.87231	0	10.1274	199	-92.51689631	35.54136541	maize	large
1583	United States	Northern America	Americas	1128.553849	1156.853028	28.29917855	1128.553849	1156.853028	28.29917855	31	55	45.4517	0	17.1561	199	-92.43356331	35.54136541	maize	large
1584	United States	Northern America	Americas	NA	NA	0.312730266	1052.530354	1055.957934	2.098312481	29	11	18.2321	0	0	199	-88.85024426	35.54136541	cotton	medium
1585	United States	Northern America	Americas	955.4646197	997.7398229	42.27520324	985.5650347	1050.959366	59.39267344	28	216	8.70844	0	16.7862	199	-88.60024526	35.54136541	soybean	medium
1586	United States	Northern America	Americas	983.2541563	996.5471069	13.29295063	1043.249261	1065.198269	20.95157508	36	68	14.9979	0	17.916	199	-88.26691326	35.54136541	soybean	large
1587	United States	Northern America	Americas	1129.76448	1173.069142	43.30466221	1081.31662	1111.85107	30.53445051	27	83	31.0884	0	8.26628	199	-87.60024925	35.54136541	maize	medium
1588	United States	Northern America	Americas	1146.574516	1181.249685	34.67516956	1081.316613	1105.839435	24.52282159	30	66	22.5346	0	0	199	-86.68358624	35.54136541	maize	large
1589	United States	Northern America	Americas	1076.738839	1104.746076	28.00723759	1048.687656	1070.984529	22.29687304	26	57	16.0709	0	20.5792	199	-85.26692522	35.54136541	maize	medium
1590	United States	Northern America	Americas	914.6682803	955.5298846	40.86160435	1010.30285	1086.721888	76.41903787	23	218	14.5891	0	0.939243	199	-84.68359421	35.54136541	soybean	medium
1591	United States	Northern America	Americas	945.9714085	960.0964844	14.12507587	1031.5224	1055.528702	24.00630166	23	75	71.1585	0	52.6982	199	-84.60026121	35.54136541	soybean	medium
1592	United States	Northern America	Americas	937.3686768	968.3304511	30.96177428	1007.046749	1056.31217	49.2654208	22	163	22.1285	0	68.5446	199	-84.43359521	35.54136541	soybean	medium
1593	United States	Northern America	Americas	960.3152833	969.4433397	9.128056405	1043.930008	1058.389264	14.45925593	22	48	299.111	0	39.858	199	-84.35026221	35.54136541	soybean	medium
1594	United States	Northern America	Americas	900.3628546	907.6291642	7.266309623	900.3628546	907.6291642	7.266309623	27	18	31.7493	0	0	199	-82.76693519	35.54136541	maize	medium
1595	United States	Northern America	Americas	939.6141914	1046.803183	107.1889912	986.6035002	1153.015249	166.4117488	27	522	63.8507	0	21.7481	199	-81.43360718	35.54136541	soybean	medium
1596	United States	Northern America	Americas	1016.27796	1031.86371	15.58575017	1127.166113	1152.202208	25.0360955	24	77	101.882	0	0	199	-81.18360817	35.54136541	soybean	medium
1597	United States	Northern America	Americas	1014.885758	1025.54795	10.66219171	1129.328626	1146.367718	17.03909264	23	53	478.207	0	21.7481	199	-81.01694217	35.54136541	soybean	medium
1598	United States	Northern America	Americas	1022.122753	1024.937505	2.814751553	1140.23315	1144.905809	4.672659217	21	14	421.268	0	33.716	199	-80.60027717	35.54136541	soybean	medium
1599	United States	Northern America	Americas	1017.549158	1028.647133	11.09797536	1126.752432	1145.120449	18.36801732	21	55	86.9925	0	33.716	199	-80.43361116	35.54136541	soybean	medium
1600	United States	Northern America	Americas	981.3281562	1022.861991	41.53383494	1072.576728	1141.78094	63.51564067	21	207	8.60144	0	31.5428	199	-80.26694516	35.54136541	soybean	medium
1601	United States	Northern America	Americas	1014.652341	1030.21316	15.56081949	1118.791039	1146.083359	27.29232074	21	77	8.90647	0	0	199	-80.10027916	35.54136541	soybean	medium
1602	United States	Northern America	Americas	989.2783262	1046.77266	57.49433418	1078.058807	1181.906267	103.8474597	23	280	23.7309	0	6.43866	199	-79.85028016	35.54136541	soybean	medium
1603	United States	Northern America	Americas	1031.462583	1045.615162	14.1525797	1146.114336	1170.864248	24.74991183	24	69	148.343	0	5.96036	199	-79.76694716	35.54136541	soybean	medium
1604	United States	Northern America	Americas	959.1006291	1046.108214	87.00758516	1017.461867	1170.407902	152.9460351	27	424	34.2766	0	12.4752	199	-79.60028115	35.54136541	soybean	medium
1605	United States	Northern America	Americas	NA	NA	3.321281697	1157.947184	1190.931129	18.77058556	34	87	9.76967	0	7.46234	199	-79.35028215	35.54136541	cotton	large
1606	United States	Northern America	Americas	NA	NA	2.552055578	1147.038333	1172.43597	13.974846	38	65	14.0423	0	4.27233	199	-79.26694915	35.54136541	cotton	large
1607	United States	Northern America	Americas	1024.644023	1047.451194	22.80717113	1085.866281	1118.050352	23.56842545	29	111	55.9265	0	6.91355	199	-78.85028414	35.54136541	soybean	medium
1608	United States	Northern America	Americas	1022.292206	1029.562801	7.270595612	1091.100918	1101.480387	8.826113017	31	36	510.989	0	5.72738	199	-78.35028614	35.54136541	soybean	large
1609	United States	Northern America	Americas	991.4376214	1046.451003	55.0133813	1072.675369	1167.695459	79.75155727	32	268	14.0611	0	13.6348	199	-77.85028813	35.54136541	soybean	large
1610	United States	Northern America	Americas	1055.446672	1059.603749	4.157077569	1212.146303	1219.136385	5.320239152	32	20	22.193	0	4.31383	199	-77.60028913	35.54136541	soybean	large
1611	United States	Northern America	Americas	1072.554805	1082.535358	9.980552757	1208.70051	1224.49714	11.70772195	31	47	20.0932	0	5.90673	199	-77.18362412	35.54136541	soybean	large
1612	United States	Northern America	Americas	1070.909838	1078.952514	8.042676018	1116.722101	1130.461373	12.45860848	31	38	31.0175	0	0	199	-76.93362512	35.54136541	soybean	large
1613	United States	Northern America	Americas	1057.950879	1078.903209	20.95233001	1095.879396	1131.671499	32.43269436	32	99	7.71833	0	0	199	-76.85029212	35.54136541	soybean	large
1614	United States	Northern America	Americas	1058.259518	1077.924149	19.66463078	1099.135215	1132.647954	30.33285988	33	93	9.47669	0	0	199	-76.68362612	35.54136541	soybean	large
1615	United States	Northern America	Americas	1019.986126	1077.029612	57.04348555	1049.216968	1151.728945	89.78539316	37	270	3.97612	0	0	199	-76.26696111	35.54136541	soybean	large
1616	Syria	Western Asia	Asia	NA	NA	NA	NA	NA	NA	20	172	413.525	0	29.6	182	36.14925724	35.54136541	wheat	medium
1617	China	Eastern Asia	Asia	984.280425	1018.390961	34.11053643	1134.47425	1167.797833	32.07430719	14	143	140.745	0	17.3	38	111.7322891	35.54136541	wheat	small
1618	China	Eastern Asia	Asia	1260.33375	1308.768597	48.43484658	1310.067391	1347.843002	37.56158489	11	158	324.321	0	15.7	38	119.0655932	35.54136541	wheat	small
1619	Korea, Republic of	Eastern Asia	Asia	NA	4661.262009	NA	NA	5130.746808	NA	13	342	41.262	0	11.6	103	127.9822243	35.54136541	rice	small
1620	Korea, Republic of	Eastern Asia	Asia	NA	7023.106312	NA	NA	7307.986589	NA	12	41	139.667	0	15.6	103	128.4822223	35.54136541	rice	small
1621	United States	Northern America	Americas	749.3609956	833.3600616	83.99906602	818.6980342	894.9483056	75.28275818	35	304	1.55945	0	51.8412	199	-98.43353938	35.45803241	wheat	large
1622	United States	Northern America	Americas	831.7451535	849.4897815	17.74462799	893.643935	909.7028999	15.87323343	36	63	21.3373	0	55.6345	199	-98.35020638	35.45803241	wheat	large
1623	United States	Northern America	Americas	824.0273266	859.3590253	35.33169868	885.4857485	917.4489686	31.61094537	39	124	1.20683	0	46.2417	199	-98.26687338	35.45803241	wheat	large
1624	United States	Northern America	Americas	826.3421201	860.8800418	34.53792166	820.9336936	854.90141	33.64272615	39	121	1.44078	0	38.0535	199	-98.18354038	35.45803241	wheat	large
1625	United States	Northern America	Americas	1019.161448	1089.224202	70.06275374	1118.90316	1172.061014	53.15785378	32	194	1.06579	0	30.3182	199	-96.43354736	35.45803241	wheat	large
1626	United States	Northern America	Americas	828.8346357	840.3740918	11.53945615	1007.566516	1026.725298	19.15878155	34	70	3.39497	0	0	199	-95.85021635	35.45803241	soybean	large
1627	United States	Northern America	Americas	932.675079	942.1000901	9.425011045	1038.552808	1053.555932	15.00312387	32	51	22.2139	0	31.5461	199	-93.76689132	35.45803241	soybean	large
1628	United States	Northern America	Americas	937.0825419	947.4907908	10.40824894	1047.257084	1063.905247	16.64816234	31	56	16.0802	0	40.5592	199	-93.68355832	35.45803241	soybean	large
1629	United States	Northern America	Americas	856.9876422	943.0040185	86.01637633	881.7432261	1003.541904	121.7986775	30	465	5.37252	0	18.5948	199	-93.26689332	35.45803241	soybean	large
1630	United States	Northern America	Americas	885.5168813	919.2365691	33.71968789	715.3477989	747.5804553	28.50220185	35	187	3.6118	0	0.365317	199	-90.76690329	35.45803241	soybean	large
1631	United States	Northern America	Americas	993.4134122	996.7372841	3.323871851	1039.202127	1044.332873	4.652415687	29	17	38.5511	0	0.939243	199	-88.68357826	35.45803241	soybean	medium
1632	United States	Northern America	Americas	945.2570226	989.5128998	44.25587723	982.6906303	1053.018303	70.3276724	36	228	5.23884	0	24.3146	199	-88.18358026	35.45803241	soybean	large
1633	United States	Northern America	Americas	1146.176782	1171.712622	25.53583952	1080.10452	1097.927889	17.82336882	30	49	86.0499	0	52.3303	199	-86.76691924	35.45803241	maize	large
1634	United States	Northern America	Americas	962.6489554	977.8017433	15.15278792	1060.820399	1088.786059	27.96565994	29	79	8.91536	0	39.044	199	-86.35025423	35.45803241	soybean	medium
1635	United States	Northern America	Americas	959.8273312	973.1905341	13.3632029	1058.657901	1083.211732	24.55383089	29	70	16.322	0	36.4921	199	-86.26692123	35.45803241	soybean	medium
1636	United States	Northern America	Americas	954.1860176	960.9722385	6.786220843	1044.436291	1056.370236	11.93394429	22	36	27.4988	0	0	199	-86.01692223	35.45803241	soybean	medium
1637	United States	Northern America	Americas	885.8473564	1113.703253	227.8558966	922.891277	1115.59621	192.7049335	26	460	3.72525	0	26.7826	199	-85.18359222	35.45803241	maize	medium
1638	United States	Northern America	Americas	1101.560472	1140.098448	38.53797572	1029.85752	1056.520817	26.66329715	24	76	140.756	0	0.939243	199	-85.01692622	35.45803241	maize	medium
1639	United States	Northern America	Americas	926.7433509	944.908138	18.16478707	1020.977472	1054.464506	33.48703401	24	98	17.4755	0	0.939243	199	-84.93359322	35.45803241	soybean	medium
1640	United States	Northern America	Americas	914.8013664	950.2166635	35.41529711	1005.276101	1068.172879	62.89677819	24	190	13.6688	0	0.939243	199	-84.76692722	35.45803241	soybean	medium
1641	United States	Northern America	Americas	1044.623412	1060.855162	16.23174992	1142.888178	1170.358005	22.39314383	24	78	18.0639	0	9.59861	199	-81.93360518	35.45803241	soybean	medium
1642	United States	Northern America	Americas	1018.764878	1059.716447	40.95156913	1102.238806	1171.728126	56.66828766	24	197	18.0361	0	8.19773	199	-81.85027218	35.45803241	soybean	medium
1643	United States	Northern America	Americas	962.6377006	1051.315781	88.67808086	1019.300182	1154.846309	115.8062528	24	430	12.7384	0	14.9427	199	-81.68360618	35.45803241	soybean	medium
1644	United States	Northern America	Americas	997.1178028	1041.022736	43.90493323	1079.359111	1147.766405	68.40729446	26	215	24.5833	0	27.3751	199	-81.43360718	35.45803241	soybean	medium
1645	United States	Northern America	Americas	981.1898708	1025.233336	44.04346517	1066.457854	1135.097067	68.63921366	24	219	63.9645	0	21.7481	199	-81.10027517	35.45803241	soybean	medium
1646	United States	Northern America	Americas	1295.08126	1303.291643	8.210382718	1176.891416	1183.566909	6.675492326	22	19	151.627	0	0	199	-80.85027617	35.45803241	wheat	medium
1647	United States	Northern America	Americas	1022.405751	1049.16044	26.7546889	1130.635874	1176.410664	45.77479017	27	130	38.0939	0	12.2473	199	-79.60028115	35.45803241	soybean	medium
1648	United States	Northern America	Americas	1034.127206	1057.781805	23.654599	1121.468983	1158.829986	31.85492544	36	114	29.6604	0	3.30394	199	-79.26694915	35.45803241	soybean	large
1649	United States	Northern America	Americas	1049.056952	1059.028522	9.971569958	1126.517729	1141.061681	12.08971962	38	48	72.8818	0	7.19299	199	-79.18361615	35.45803241	soybean	large
1650	United States	Northern America	Americas	1045.733747	1056.929529	11.19578212	1123.69568	1140.193481	13.78883162	36	54	168.238	0	0	199	-79.10028315	35.45803241	soybean	large
1651	United States	Northern America	Americas	1039.593772	1053.020332	13.42656009	1116.248582	1136.020497	16.43187449	33	65	26.6727	0	7.19299	199	-79.01695015	35.45803241	soybean	large
1652	United States	Northern America	Americas	992.6729847	1038.935483	46.26249836	1045.733646	1111.652552	56.12919541	26	227	45.8731	0	28.6078	199	-78.60028514	35.45803241	soybean	medium
1653	United States	Northern America	Americas	1035.551906	1044.981238	9.429332958	1148.482053	1164.752101	13.65349076	31	46	182.179	0	9.77293	199	-78.01695413	35.45803241	soybean	large
1654	United States	Northern America	Americas	1053.134764	1059.160002	6.025238136	1166.577969	1176.958161	7.811266655	34	29	235.384	0	4.31383	199	-77.68362213	35.45803241	soybean	large
1655	United States	Northern America	Americas	1016.432093	1070.394542	53.96244956	1113.757595	1205.118165	69.05672391	32	257	18.9932	0	4.31383	199	-77.51695613	35.45803241	soybean	large
1656	United States	Northern America	Americas	1073.287775	1076.031769	2.743993589	1219.291896	1223.676522	3.255588229	31	13	5.38047	0	4.31383	199	-77.43362313	35.45803241	soybean	large
1657	United States	Northern America	Americas	1031.023103	1079.959749	48.93664544	1064.154795	1151.911366	76.87907001	36	231	8.51355	0	0.0779248	199	-76.26696111	35.45803241	soybean	large
1658	Algeria	Northern Africa	Africa	1423.251552	1434.317576	11.06602383	1423.251552	1434.317576	11.06602383	26	92	61.5358	0	2.22971	3	-0.183931201	35.45803241	wheat	medium
1659	China	Eastern Asia	Asia	1056.296284	1214.782584	158.4863005	788.4041254	902.6940152	108.8107227	15	557	176.537	0	25.4	38	105.8989791	35.45803241	wheat	small
1660	China	Eastern Asia	Asia	701.2757137	714.6672953	13.39158157	1138.556745	1155.539984	15.90698971	15	80	617.532	0	29.9	38	112.4822862	35.45803241	wheat	small
1661	China	Eastern Asia	Asia	946.0970826	1044.441109	98.34402661	1084.261257	1174.066756	89.80549913	16	402	59.6568	0	22.6	38	113.3989492	35.45803241	wheat	small
1663	Korea, Republic of	Eastern Asia	Asia	NA	7530.051366	NA	NA	7729.16387	NA	12	12	332.204	0	23.9	103	128.8155543	35.45803241	rice	small
1664	Japan	Eastern Asia	Asia	16029.77569	16050.91729	21.14160217	15475.64004	15496.10572	20.14936599	19	64	284.877	0	16.8	96	133.8155344	35.45803241	rice	small
1665	Japan	Eastern Asia	Asia	12664.05269	12671.87654	7.823845275	12280.79146	12288.22179	7.430328917	19	30	754.154	0	11.3	96	140.0655095	35.45803241	rice	small
1666	United States	Northern America	Americas	847.4124	879.4892268	32.07682682	907.5718693	936.4859666	28.60025704	38	110	0	0	45.5191	199	-98.18354038	35.3746994	wheat	large
1667	United States	Northern America	Americas	852.7705256	883.5299911	30.75946556	912.9320377	940.6583546	27.38114743	37	105	5.07892	0	40.6421	199	-98.10020738	35.3746994	wheat	large
1668	United States	Northern America	Americas	957.3902045	963.7813203	6.391115861	948.3191388	954.583085	6.21913381	30	20	47.1519	0	45.8707	199	-97.68354237	35.3746994	wheat	large
1669	United States	Northern America	Americas	997.1332161	1002.451254	5.318038003	943.9321883	949.0159022	5.083713944	28	16	0	0	0	199	-97.35021037	35.3746994	wheat	medium
1670	United States	Northern America	Americas	1005.374402	1011.410666	6.036263987	953.9284889	959.6279231	5.699434176	29	18	24.8328	0	0	199	-97.26687737	35.3746994	wheat	medium
1671	United States	Northern America	Americas	999.8370806	1024.985912	25.14883122	957.0527829	982.2252951	25.17251224	32	74	131.174	0	25.545	199	-97.18354436	35.3746994	wheat	large
1672	United States	Northern America	Americas	834.9801191	842.9168309	7.936711783	996.9141154	1010.210781	13.29666552	33	48	19.1786	0	27.0761	199	-95.93354935	35.3746994	soybean	large
1673	United States	Northern America	Americas	847.1741291	871.6241908	24.45006167	881.8215145	924.0217655	42.20025106	29	143	8.63761	0	0	199	-95.51688434	35.3746994	soybean	medium
1674	United States	Northern America	Americas	1172.139772	1191.09619	18.95641741	1052.10105	1067.079408	14.9783584	33	48	73.6075	0	0	199	-93.85022432	35.3746994	wheat	large
1675	United States	Northern America	Americas	936.9593116	967.1236479	30.16433626	976.3583004	1017.579606	41.22130545	30	159	9.69823	0	0	199	-93.26689332	35.3746994	soybean	large
1676	United States	Northern America	Americas	926.5619404	982.246254	55.68431357	932.5952874	1008.631082	76.03579466	30	289	22.836	0	0	199	-93.01689431	35.3746994	soybean	large
1677	United States	Northern America	Americas	946.6437938	972.3946075	25.75081369	969.3784096	1005.098415	35.72000558	30	135	0.61777	0	22.6473	199	-92.93356131	35.3746994	soybean	large
1678	United States	Northern America	Americas	936.9635306	957.8190542	20.85552359	850.3320932	873.7362105	23.40411731	34	111	4.21686	0	0	199	-91.7668993	35.3746994	soybean	large
1679	United States	Northern America	Americas	886.1140614	923.0518517	36.93779032	763.976706	802.6414606	38.39666709	35	204	0.326828	0	1.04024	199	-90.85023629	35.3746994	soybean	large
1680	United States	Northern America	Americas	896.7533157	932.4198378	35.6665221	941.1947711	990.7548874	34.65290865	32	195	10.7797	0	24.6027	199	-89.68357427	35.3746994	soybean	large
1681	United States	Northern America	Americas	967.5423144	971.9273821	4.385067674	1036.812172	1044.032969	5.123465235	31	23	26.1167	0	0	199	-88.93357727	35.3746994	soybean	large
1682	United States	Northern America	Americas	972.3175711	996.1573611	23.83979001	1018.644233	1054.959906	33.45803983	29	122	3.43335	0	0	199	-88.76691126	35.3746994	soybean	medium
1683	United States	Northern America	Americas	1053.574475	1168.999581	115.425106	1016.15899	1096.830913	80.67192329	31	222	6.49545	0	52.3303	199	-86.60025324	35.3746994	maize	large
1684	United States	Northern America	Americas	922.2394204	1106.848165	184.6087448	915.5241244	1062.472494	146.9483697	26	375	6.42471	0	0.939243	199	-85.26692522	35.3746994	maize	medium
1685	United States	Northern America	Americas	1101.187539	1132.932706	31.745167	1101.187539	1132.932706	31.745167	25	63	40.1247	0	15.9259	199	-85.10025922	35.3746994	maize	medium
1686	United States	Northern America	Americas	1096.170022	1142.407639	46.23761697	1037.6995	1070.046385	32.34688511	25	91	28.7607	0	25.4814	199	-85.01692622	35.3746994	maize	medium
1687	United States	Northern America	Americas	915.3873417	944.2836056	28.89626387	1018.245422	1070.870482	52.62505978	24	156	11.589	0	0	199	-84.85026022	35.3746994	soybean	medium
1688	United States	Northern America	Americas	933.9508994	952.2569592	18.30605982	1027.170888	1059.351745	32.18085754	23	98	39.501	0	42.9325	199	-84.68359421	35.3746994	soybean	medium
1689	United States	Northern America	Americas	920.8229639	956.471379	35.64841511	1001.367652	1064.44016	63.07250767	23	190	46.4564	0	49.1973	199	-84.60026121	35.3746994	soybean	medium
1690	United States	Northern America	Americas	946.5636651	958.7887229	12.22505778	1044.847537	1066.465148	21.61761165	23	65	35.4867	0	41.2741	199	-84.51692821	35.3746994	soybean	medium
1691	United States	Northern America	Americas	940.6926864	962.0170389	21.32435255	1034.054811	1070.521425	36.4666148	23	113	22.4933	0	31.3241	199	-84.35026221	35.3746994	soybean	medium
1692	United States	Northern America	Americas	1047.59937	1057.9513	10.35192959	1047.59937	1057.9513	10.35192959	24	22	250.095	0	0	199	-82.43360319	35.3746994	maize	medium
1693	United States	Northern America	Americas	NA	NA	3.026991224	1160.075631	1204.42069	34.0155421	23	111	26.3556	0	6.57564	199	-82.01693818	35.3746994	cotton	medium
1694	United States	Northern America	Americas	1022.70499	1030.793083	8.088092946	1132.147636	1145.757897	13.61026057	24	40	45.7304	0	28.9246	199	-81.35027417	35.3746994	soybean	medium
1695	United States	Northern America	Americas	1014.587044	1021.39927	6.81222693	1132.537641	1144.27475	11.73710905	25	34	43.6223	0	16.6615	199	-81.18360817	35.3746994	soybean	medium
1696	United States	Northern America	Americas	1003.141493	1018.931663	15.79016964	1116.262344	1143.542321	27.27997745	24	79	75.2067	0	16.6615	199	-81.01694217	35.3746994	soybean	medium
1697	United States	Northern America	Americas	1294.730931	1298.17436	3.44342957	1173.26989	1175.985071	2.715181177	23	8	93.7473	0	0	199	-80.68361017	35.3746994	wheat	medium
1698	United States	Northern America	Americas	1018.602586	1020.80526	2.202674028	1131.528971	1135.363424	3.834453734	23	11	30.4218	0	33.716	199	-80.51694416	35.3746994	soybean	medium
1699	United States	Northern America	Americas	993.7862518	1024.742632	30.95638018	1084.817158	1138.773035	53.95587758	23	154	28.1841	0	33.716	199	-80.43361116	35.3746994	soybean	medium
1700	United States	Northern America	Americas	997.0911043	1055.039497	57.94839293	1087.159779	1183.905048	96.74526891	28	280	9.7583	0	9.39913	199	-79.60028115	35.3746994	soybean	medium
1701	United States	Northern America	Americas	1004.528853	1052.207971	47.67911807	1064.401246	1134.085706	58.3509449	34	231	44.4574	0	7.19299	199	-79.10028315	35.3746994	soybean	large
1702	United States	Northern America	Americas	1000.017245	1034.725759	34.70851378	1055.261296	1104.605017	42.01862166	30	171	28.3324	0	10.8703	199	-78.43361914	35.3746994	soybean	large
1703	United States	Northern America	Americas	1015.235456	1039.083399	23.84794241	1111.773407	1152.766525	34.41533969	31	117	2.65904	0	0	199	-78.10028714	35.3746994	soybean	large
1704	United States	Northern America	Americas	1028.694564	1059.880797	31.18623371	1119.600957	1173.097015	40.34023012	34	150	15.9201	0	6.62037	199	-77.76695513	35.3746994	soybean	large
1705	United States	Northern America	Americas	NA	NA	6.224175306	1104.4241	1166.210563	39.33123786	31	165	9.39532	0	0	199	-77.18362412	35.3746994	cotton	large
1706	Morocco	Northern Africa	Africa	1754.593287	1828.472336	73.87904926	1677.196465	1746.427632	69.23116652	16	334	95.7627	0	34.7649	131	-5.10057826	35.3746994	wheat	small
1707	Afghanistan	Southern Asia	Asia	80423.94384	80508.88775	84.94391011	80423.94384	80508.88775	84.94391011	11	312	13.3677	0	17.9	1	71.39911666	35.3746994	wheat	small
1708	China	Eastern Asia	Asia	0	0	0	0	0	0	16	623	9.07886	0	1.4	38	102.398993	35.3746994	wheat	small
1709	China	Eastern Asia	Asia	1297.641282	1325.268156	27.62687388	1328.546632	1352.801782	22.87972651	15	89	134.278	0	30.9	38	112.0656211	35.3746994	wheat	small
1710	China	Eastern Asia	Asia	814.3551685	873.702259	59.34709047	1216.050248	1281.655854	62.92041693	15	290	45.657	0	9.1	38	112.6489522	35.3746994	wheat	small
1711	United States	Northern America	Americas	0	0	0	0	0	0	34	158	0.773345	0	4.76217	199	-103.4335194	35.2913664	wheat	large
1712	United States	Northern America	Americas	785.5681641	818.6846835	33.11651947	850.9089673	880.9639112	29.73487225	33	122	5.24331	0	44.4353	199	-98.35020638	35.2913664	wheat	large
1713	United States	Northern America	Americas	808.3440053	829.5220995	21.17809422	870.6748332	889.8758461	19.002855	35	77	3.76761	0	0	199	-98.26687338	35.2913664	wheat	large
1714	United States	Northern America	Americas	795.8876369	860.9744976	65.08686071	861.0866151	919.80609	58.09678648	35	228	0.498907	0	56.8989	199	-98.18354038	35.2913664	wheat	large
1715	United States	Northern America	Americas	821.0894284	884.1147838	63.02535534	883.1263689	939.9735705	56.25258237	35	215	1.90523	0	56.8989	199	-98.10020738	35.2913664	wheat	large
1716	United States	Northern America	Americas	980.4708071	982.4252318	1.954424727	899.0701005	900.8241317	1.75403123	27	6	37.2021	0	0	199	-97.43354337	35.2913664	wheat	medium
1717	United States	Northern America	Americas	971.6666647	1007.753281	36.0866167	887.3374843	919.9931047	32.65562046	25	108	30.3934	0	33.0948	199	-97.26687737	35.2913664	wheat	medium
1718	United States	Northern America	Americas	1003.863729	1034.741253	30.87752369	924.3719291	949.9806894	25.60876028	31	90	24.8468	0	24.0435	199	-97.01687836	35.2913664	wheat	large
1719	United States	Northern America	Americas	1045.738575	1092.087047	46.34847145	1128.32706	1162.893313	34.5662522	31	128	1.22321	0	27.7186	199	-96.43354736	35.2913664	wheat	large
1720	United States	Northern America	Americas	1023.937602	1100.568623	76.63102104	1119.610046	1177.526693	57.91664667	30	210	0.947247	0	23.9939	199	-96.35021435	35.2913664	wheat	large
1721	United States	Northern America	Americas	832.6089102	844.5368586	11.92794839	979.4621671	999.1990048	19.73683767	31	72	0.297799	0	26.6777	199	-95.93354935	35.2913664	soybean	large
1722	United States	Northern America	Americas	840.9068211	855.1656488	14.25882765	888.9403388	913.426871	24.48653218	30	85	2.89706	0	0	199	-95.76688335	35.2913664	soybean	large
1723	United States	Northern America	Americas	842.1418065	857.619169	15.47736246	899.9737817	926.4336993	26.45991759	30	92	15.8182	0	0	199	-95.68355035	35.2913664	soybean	large
1724	United States	Northern America	Americas	848.9899402	878.813357	29.82341684	902.7602856	954.1059952	51.34570961	29	173	2.57104	0	58.8603	199	-95.35021834	35.2913664	soybean	medium
1725	United States	Northern America	Americas	947.8653177	964.1301185	16.26480076	956.6980649	979.5416901	22.84362514	30	86	18.6595	0	29.8335	199	-92.93356131	35.2913664	soybean	large
1726	United States	Northern America	Americas	948.9385417	980.0838692	31.14532753	974.62743	1018.119001	43.49157103	30	162	15.6479	0	31.1998	199	-92.68356231	35.2913664	soybean	large
1727	United States	Northern America	Americas	964.6386901	974.7729959	10.13430581	993.9627102	1008.085276	14.12256588	31	53	6.80615	0	32.4173	199	-92.51689631	35.2913664	soybean	large
1728	United States	Northern America	Americas	953.8767857	960.0917886	6.215002986	1030.709375	1041.088381	7.415859425	31	33	479.172	0	12.9688	199	-89.01691027	35.2913664	soybean	large
1729	United States	Northern America	Americas	956.8907216	986.6978083	29.8070867	995.3884652	1038.869671	41.16214001	28	154	5.49437	0	0	199	-88.18358026	35.2913664	soybean	medium
1730	United States	Northern America	Americas	1116.337591	1164.50546	48.16786864	1064.734498	1098.504395	33.76989725	27	93	1.94476	0	4.58451	199	-87.60024925	35.2913664	maize	medium
1731	United States	Northern America	Americas	1008.355426	1113.87929	105.5238639	990.4435401	1068.085317	77.64177659	24	213	3.23673	0	0	199	-85.68359023	35.2913664	maize	medium
1732	United States	Northern America	Americas	1082.880307	1133.812891	50.93258475	1035.297578	1072.829105	37.53152781	25	101	37.2578	0	0	199	-85.43359122	35.2913664	maize	medium
1733	United States	Northern America	Americas	908.6857333	953.1867142	44.5009809	980.5571097	1060.594299	80.03718943	23	238	11.497	0	53.2667	199	-84.68359421	35.2913664	soybean	medium
1734	United States	Northern America	Americas	926.893857	957.1217379	30.2278809	1014.118947	1067.010635	52.89168796	23	161	10.27	0	53.2667	199	-84.60026121	35.2913664	soybean	medium
1735	United States	Northern America	Americas	1031.366073	1057.291101	25.92502813	1129.647624	1175.787535	36.62864993	22	125	30.8168	0	6.57564	199	-82.10027118	35.2913664	soybean	medium
1736	United States	Northern America	Americas	1013.265643	1015.057684	1.792040742	1013.265643	1015.057684	1.792040742	24	9	28.1437	0	0	199	-81.10027517	35.2913664	soybean	medium
1737	United States	Northern America	Americas	1287.256405	1294.985087	7.728682431	1170.426079	1176.713369	6.287289462	24	18	98.8554	0	0	199	-80.68361017	35.2913664	wheat	medium
1738	United States	Northern America	Americas	981.6100776	1025.252119	43.64204128	1077.898284	1156.673225	67.22757257	25	217	20.9922	0	0	199	-80.26694516	35.2913664	soybean	medium
1739	United States	Northern America	Americas	1041.747741	1053.527471	11.77973083	1160.554116	1180.608334	14.7191997	32	57	18.3736	0	4.84197	199	-79.26694915	35.2913664	soybean	large
1740	United States	Northern America	Americas	NA	NA	10.80342872	1083.170136	1179.297264	64.43546787	33	272	34.3345	0	3.07608	199	-79.18361615	35.2913664	cotton	large
1741	United States	Northern America	Americas	978.6129183	1049.648796	71.03587815	1019.458218	1119.63203	73.31481372	32	345	272.401	0	3.53179	199	-79.10028315	35.2913664	soybean	large
1742	United States	Northern America	Americas	1001.952539	1039.259489	37.30694909	1055.912237	1108.403639	38.8548751	29	183	55.5169	0	0	199	-78.85028414	35.2913664	soybean	medium
1743	United States	Northern America	Americas	1037.615863	1048.932697	11.31683436	1142.237391	1161.651309	16.29266756	30	55	437.788	0	19.3882	199	-78.01695413	35.2913664	soybean	large
1744	Algeria	Northern Africa	Africa	1445.480416	1456.842394	11.36197876	1445.480416	1456.842394	11.36197876	26	93	14.8809	0	2.03277	3	0.982730814	35.2913664	wheat	medium
1745	Algeria	Northern Africa	Africa	1437.884594	1477.280262	39.39566799	1437.884594	1477.280262	39.39566799	26	318	14.8809	0	4.41138	3	1.066063815	35.2913664	wheat	medium
1746	China	Eastern Asia	Asia	1230.634586	1314.702053	84.06746734	994.9729466	1059.635866	61.75671805	14	273	242.503	0	17.6	38	105.9823121	35.2913664	wheat	small
1747	Korea, Republic of	Eastern Asia	Asia	NA	8106.384668	NA	NA	8262.967569	NA	11	32	81.1244	0	33.4	103	128.8988873	35.2913664	rice	small
1748	United States	Northern America	Americas	621.6335753	705.094618	83.4610427	619.56081	702.3456287	78.24454291	36	357	0.118666	0	34.6481	199	-98.93353739	35.2080334	wheat	large
1749	United States	Northern America	Americas	854.33733	883.6355594	29.29822938	841.2585433	869.6176571	28.15653666	32	100	1.59627	0	48.003	199	-97.93354137	35.2080334	wheat	large
1750	United States	Northern America	Americas	991.3184853	1035.61358	44.295095	931.2943937	967.0795359	35.78514216	29	129	3.5124	0	23.0932	199	-96.85021236	35.2080334	wheat	medium
1751	United States	Northern America	Americas	1000.545207	1041.285097	40.73988982	939.9367274	972.8844879	32.94776057	29	118	9.01665	0	25.7541	199	-96.76687936	35.2080334	wheat	medium
1752	United States	Northern America	Americas	800.0658265	823.8842216	23.81839507	894.785111	915.5675116	20.78240064	29	65	31.4225	0	25.8996	199	-96.60021336	35.2080334	maize	medium
1753	United States	Northern America	Americas	1023.516767	1093.878929	70.36216225	881.3307055	944.2861926	62.95548718	30	194	1.33876	0	29.9707	199	-96.43354736	35.2080334	wheat	large
1754	United States	Northern America	Americas	777.0432427	802.0592635	25.01602083	1019.674589	1059.617272	39.94268239	30	159	4.57554	0	26.0728	199	-96.35021435	35.2080334	soybean	large
1755	United States	Northern America	Americas	969.7882857	978.6188007	8.830515009	874.1919501	884.5840039	10.39205381	30	46	32.4128	0	0	199	-92.68356231	35.2080334	soybean	large
1756	United States	Northern America	Americas	966.0856816	975.8483186	9.762636983	875.7006218	886.5871736	10.88655178	37	51	24.5082	0	30.627	199	-91.6835663	35.2080334	soybean	large
1757	United States	Northern America	Americas	924.1342337	928.1396777	4.005444019	968.0686398	973.4419252	4.442860876	30	22	378.472	0	0	199	-89.76690728	35.2080334	soybean	large
1758	United States	Northern America	Americas	982.9576511	989.5575093	6.599858163	1027.789432	1037.63711	9.75093548	28	34	83.2032	0	9.53831	199	-88.60024526	35.2080334	soybean	medium
1759	United States	Northern America	Americas	964.7298307	982.0678161	17.33798547	1007.066445	1033.014274	25.78106031	29	90	29.26	0	0	199	-88.35024626	35.2080334	soybean	medium
1760	United States	Northern America	Americas	927.0042184	986.6132851	59.60906668	952.3815375	1039.845662	82.63385646	22	308	0	0	8.34374	199	-88.01691425	35.2080334	soybean	medium
1761	United States	Northern America	Americas	957.3109614	1163.221425	205.9104639	956.3562441	1101.378039	145.0217953	26	398	0.580898	0	8.58554	199	-87.60024925	35.2080334	maize	medium
1762	United States	Northern America	Americas	961.2716849	984.8406461	23.5689612	1042.486135	1085.584289	39.88597967	24	122	9.07718	0	54.8265	199	-87.26691725	35.2080334	soybean	medium
1763	United States	Northern America	Americas	963.3739789	977.3697359	13.995757	1054.685164	1079.274743	19.46827987	34	73	4.8228	0	42.3326	199	-86.76691924	35.2080334	soybean	large
1764	United States	Northern America	Americas	966.358984	978.0623564	11.70337243	1057.74053	1078.269116	16.41046146	34	61	13.6102	0	43.5077	199	-86.60025324	35.2080334	soybean	large
1765	United States	Northern America	Americas	1060.881538	1135.635392	74.75385373	1026.199326	1081.958955	55.75962984	26	148	6.60603	0	0	199	-85.43359122	35.2080334	maize	medium
1766	United States	Northern America	Americas	1126.601709	1140.295195	13.69348564	1078.645462	1088.400265	9.754802826	25	27	492.636	0	0	199	-85.18359222	35.2080334	maize	medium
1767	United States	Northern America	Americas	940.4555093	946.7699959	6.314486654	1001.874975	1011.841024	9.966048743	23	34	56.5551	0	24.9354	199	-84.93359322	35.2080334	soybean	medium
1768	United States	Northern America	Americas	938.3336827	951.3976402	13.06395742	969.6519838	986.1631775	16.5111937	23	70	16.2603	0	53.2667	199	-84.68359421	35.2080334	soybean	medium
1769	United States	Northern America	Americas	1011.814756	1043.121728	31.30697231	1099.666492	1154.713414	42.44907398	20	153	31.3499	0	6.57564	199	-81.93360518	35.2080334	soybean	medium
1770	United States	Northern America	Americas	1234.838627	1264.649802	29.81117557	1156.502949	1177.251003	17.5777589	20	53	4.93166	0	12.7117	199	-81.85027218	35.2080334	maize	medium
1771	United States	Northern America	Americas	1015.570174	1034.648279	19.07810523	1112.556448	1142.425756	25.66957736	20	94	44.7494	0	18.1517	199	-81.68360618	35.2080334	soybean	medium
1772	United States	Northern America	Americas	1021.797882	1025.014984	3.217102094	1132.339507	1137.299076	4.192614855	23	16	41.1177	0	0	199	-81.35027417	35.2080334	soybean	medium
1773	United States	Northern America	Americas	1009.666945	1017.048674	7.381729193	1117.860891	1130.733227	12.87233534	26	37	41.6963	0	60.1506	199	-80.51694416	35.2080334	soybean	medium
1774	United States	Northern America	Americas	NA	NA	11.05900146	1056.558944	1159.879155	57.18960641	28	267	3.35702	0	2.90659	199	-79.93361316	35.2080334	cotton	medium
1775	United States	Northern America	Americas	NA	NA	7.138353375	NA	NA	7.138353375	28	188	2.59279	0	4.04716	199	-79.76694716	35.2080334	cotton	medium
1776	United States	Northern America	Americas	1034.400829	1038.679566	4.278736371	1149.751043	1156.998212	6.222872913	28	21	26.1486	0	2.07511	199	-78.68361814	35.2080334	soybean	medium
1777	United States	Northern America	Americas	1031.858607	1042.699113	10.84050515	1133.011988	1151.392703	13.38260142	28	53	15.5576	0	6.58473	199	-78.51695214	35.2080334	soybean	medium
1778	United States	Northern America	Americas	1025.575088	1039.646886	14.07179807	1126.754128	1150.589359	17.39311081	31	69	6.60892	0	18.6019	199	-78.35028614	35.2080334	soybean	large
1779	United States	Northern America	Americas	997.7356173	1061.892919	64.1573013	1058.052526	1167.179249	91.55104617	30	308	13.1467	0	8.74835	199	-77.93362113	35.2080334	soybean	large
1780	United States	Northern America	Americas	NA	NA	2.672576469	1167.948138	1192.527613	16.47692352	32	64	26.8231	0	0	199	-77.60028913	35.2080334	cotton	large
1781	United States	Northern America	Americas	NA	NA	2.446480287	1155.41986	1177.832645	15.00260985	32	59	22.036	0	0	199	-77.51695613	35.2080334	cotton	large
1782	Algeria	Northern Africa	Africa	1415.857267	1439.51819	23.66092298	1415.857267	1439.51819	23.66092298	25	196	14.8809	0	4.43684	3	1.149396816	35.2080334	wheat	medium
1783	China	Eastern Asia	Asia	691.8184543	711.311683	19.49322876	952.768715	974.4086162	20.92563528	15	117	86.037	0	12.7	38	111.8989551	35.2080334	wheat	small
1784	China	Eastern Asia	Asia	739.3023026	769.3980785	30.09577589	979.5184348	1011.856322	31.41914526	15	167	86.037	0	27.2	38	111.9822881	35.2080334	wheat	small
1785	China	Eastern Asia	Asia	1179.851184	1223.407663	43.55647848	1372.138401	1408.287085	35.95208552	17	152	324.321	0	0	38	119.3155922	35.2080334	wheat	small
1786	Japan	Eastern Asia	Asia	15487.4387	15496.36859	8.929888467	15179.94315	15188.76344	8.712836466	18	28	30.7536	0	9.3	96	135.6488604	35.2080334	rice	small
1787	United States	Northern America	Americas	771.4303192	782.3247501	10.89443095	837.0289546	846.9186446	9.783950184	26	42	1.14432	0	47.8673	199	-98.43353938	35.1247004	wheat	medium
1788	United States	Northern America	Americas	788.2736021	805.9095343	17.63593216	852.5309887	868.5202121	15.78509215	28	66	1.11473	0	47.3254	199	-98.35020638	35.1247004	wheat	medium
1789	United States	Northern America	Americas	808.8262432	846.1393781	37.3131349	803.3458382	839.5627178	35.91489208	33	133	2.13902	0	63.4016	199	-98.01687437	35.1247004	wheat	large
1790	United States	Northern America	Americas	880.4419336	923.9431904	43.50125673	870.1607987	912.0937235	41.93292484	30	142	1.1363	0	0	199	-97.76687537	35.1247004	wheat	large
1791	United States	Northern America	Americas	930.352467	944.126176	13.77370907	916.9971249	930.2185107	13.22138585	29	44	77.4609	0	45.1705	199	-97.68354237	35.1247004	wheat	medium
1792	United States	Northern America	Americas	904.9195248	952.613309	47.69378421	826.3384744	863.255125	36.21529325	28	151	31.0048	0	58.8856	199	-97.60020937	35.1247004	wheat	medium
1793	United States	Northern America	Americas	968.894	972.4406963	3.546696294	873.3590765	876.1369241	2.730198853	25	11	5.6135	0	35.4261	199	-97.43354337	35.1247004	wheat	medium
1794	United States	Northern America	Americas	985.8850599	989.8233448	3.938284886	901.9829865	905.5265751	3.543588576	23	12	13.9327	0	55.4031	199	-97.35021037	35.1247004	wheat	medium
1795	United States	Northern America	Americas	923.3502639	1006.07808	82.72781575	853.3056164	926.5787316	73.27311523	22	248	43.1088	0	33.7153	199	-97.26687737	35.1247004	wheat	medium
1796	United States	Northern America	Americas	1007.744475	1031.689497	23.94502195	918.7452352	938.1256886	19.3804534	29	70	11.1691	0	30.981	199	-96.93354536	35.1247004	wheat	medium
1797	United States	Northern America	Americas	1026.687478	1050.369524	23.68204572	935.0136937	954.1879923	19.17429864	28	68	5.15058	0	28.6052	199	-96.76687936	35.1247004	wheat	medium
1798	United States	Northern America	Americas	767.1559973	810.7901754	43.63417811	866.7964121	905.0077443	38.21133225	28	121	1.20529	0	26.5925	199	-96.68354636	35.1247004	maize	medium
1799	United States	Northern America	Americas	1817.686446	1832.573629	14.88718281	1203.087116	1233.900007	30.81289189	30	106	2.63707	0	25.8923	199	-95.35021834	35.1247004	groundnut	large
1800	United States	Northern America	Americas	922.9650592	934.6996158	11.73455661	985.1740612	1001.835025	16.66096411	36	64	14.5108	0	21.5737	199	-94.68355433	35.1247004	soybean	large
1801	United States	Northern America	Americas	926.1413588	957.3142629	31.17290413	993.3092233	1041.109461	47.80023758	34	166	4.73603	0	21.3498	199	-94.01689033	35.1247004	soybean	large
1802	United States	Northern America	Americas	945.5345881	957.5560932	12.02150509	988.5672549	1006.409224	17.84196921	32	64	5.2486	0	29.9145	199	-93.85022432	35.1247004	soybean	large
1803	United States	Northern America	Americas	908.1064463	938.1016739	29.99522761	846.1553637	880.9482573	34.79289361	37	163	0	0	5.98459	199	-91.5169003	35.1247004	soybean	large
1804	United States	Northern America	Americas	905.612238	953.4942847	47.8820467	925.2368716	996.2355603	47.34894941	33	256	3.12913	0	20.4961	199	-89.26690927	35.1247004	soybean	large
1805	United States	Northern America	Americas	933.2578204	955.9478048	22.68998438	959.0771851	992.3714002	22.21951528	34	121	0.499799	0	20.4961	199	-89.18357627	35.1247004	soybean	large
1806	United States	Northern America	Americas	961.1053223	978.7690642	17.66374181	1006.880372	1032.889603	24.48140021	25	92	6.6933	0	0	199	-88.18358026	35.1247004	soybean	medium
1807	United States	Northern America	Americas	968.5371932	984.3710729	15.83387972	1061.342333	1090.422449	29.08011561	25	82	4.40676	0	18.088	199	-87.76691525	35.1247004	soybean	medium
1808	United States	Northern America	Americas	941.5722976	961.1811986	19.60890095	1001.113787	1032.536247	31.42246067	26	104	4.15479	0	7.98491	199	-85.76692323	35.1247004	soybean	medium
1809	United States	Northern America	Americas	940.1143756	946.8005182	6.686142589	986.9321087	996.1942131	9.262104387	23	36	334.522	0	53.2667	199	-84.85026022	35.1247004	soybean	medium
1810	United States	Northern America	Americas	936.8791823	949.5451737	12.66599143	958.9717757	973.8134128	14.84163716	24	68	42.1094	0	53.2667	199	-84.76692722	35.1247004	soybean	medium
1811	United States	Northern America	Americas	943.7163397	952.6866187	8.970278959	1042.825651	1057.210729	14.38507848	24	48	13.264	0	53.2667	199	-84.68359421	35.1247004	soybean	medium
1812	United States	Northern America	Americas	1012.440741	1074.850792	62.41005112	1072.099727	1164.885667	92.78594003	21	296	9.82499	0	6.99107	199	-82.35027019	35.1247004	soybean	medium
1813	United States	Northern America	Americas	1119.424309	1264.014692	144.5903827	1069.124544	1206.738176	137.6136319	20	345	13.8419	0	11.2556	199	-82.26693719	35.1247004	wheat	medium
1814	United States	Northern America	Americas	1204.096186	1270.218216	66.12203018	1131.308644	1187.471294	56.16264916	18	157	47.3276	0	12.1645	199	-82.18360418	35.1247004	wheat	small
1815	United States	Northern America	Americas	1250.201951	1277.30657	27.10461921	1185.14178	1209.519258	24.37747811	18	64	155.151	0	0	199	-82.01693818	35.1247004	wheat	small
1816	United States	Northern America	Americas	1273.041314	1292.75843	19.71711641	1187.151047	1204.461606	17.31055962	20	46	338.052	0	24.9108	199	-81.85027218	35.1247004	wheat	medium
1817	United States	Northern America	Americas	1287.610187	1294.046085	6.435898595	1175.582679	1180.769912	5.187232903	26	15	631.564	0	0	199	-80.68361017	35.1247004	wheat	medium
1818	United States	Northern America	Americas	1008.714476	1024.592369	15.8778924	1127.306596	1154.994924	26.27886359	26	79	45.2435	0	23.3272	199	-80.51694416	35.1247004	soybean	medium
1819	United States	Northern America	Americas	NA	NA	7.056945332	1140.284069	1216.3395	46.48465165	29	169	4.17223	0	0	199	-80.01694616	35.1247004	cotton	medium
1820	United States	Northern America	Americas	1018.366406	1042.497196	24.1307905	1116.835589	1157.52704	34.81519441	29	118	17.0232	0	16.9782	199	-78.60028514	35.1247004	soybean	medium
1821	United States	Northern America	Americas	1035.294466	1052.21971	16.92524373	1073.541522	1100.495595	19.68932408	30	82	4.3295	0	13.8279	199	-78.18362014	35.1247004	soybean	large
1822	United States	Northern America	Americas	941.0086113	1066.774132	125.7655211	917.7006698	1142.415232	198.8110415	30	601	1.77626	0	13.9839	199	-77.85028813	35.1247004	soybean	large
1823	United States	Northern America	Americas	NA	NA	7.286526448	1072.853909	1136.523275	42.87361782	31	174	10.6096	0	13.4217	199	-77.68362213	35.1247004	cotton	large
1824	United States	Northern America	Americas	NA	NA	7.043534369	1076.401563	1138.519517	41.82737847	31	169	2.41619	0	17.6424	199	-77.60028913	35.1247004	cotton	large
1825	United States	Northern America	Americas	1070.359384	1087.207612	16.84822765	1099.339764	1126.141118	24.68656544	32	79	53.8377	0	0	199	-76.93362512	35.1247004	soybean	large
1826	United States	Northern America	Americas	1072.188086	1090.586191	18.39810496	1099.211231	1128.506888	27.02935889	32	86	23.1618	0	0	199	-76.85029212	35.1247004	soybean	large
1827	Syria	Western Asia	Asia	NA	NA	NA	NA	NA	NA	20	92	327.873	0	1.5	182	36.31592324	35.1247004	wheat	medium
1828	China	Eastern Asia	Asia	1163.344136	1281.288578	117.9444422	1286.753522	1396.364261	101.0497987	15	393	263.324	0	25.7	38	107.8156381	35.1247004	wheat	small
1829	Korea, Republic of	Eastern Asia	Asia	NA	6708.823964	NA	NA	6968.265319	NA	14	65	78.291	0	26.7	103	127.2322273	35.1247004	rice	small
1830	Korea, Republic of	Eastern Asia	Asia	NA	8079.983657	NA	NA	8274.828653	NA	10	35	2934.12	0	0	103	128.4822223	35.1247004	rice	small
1831	United States	Northern America	Americas	745.0389561	789.5422858	44.50332976	811.6552899	851.9874693	39.86781369	21	170	0	0	52.7444	199	-98.43353938	35.0413674	wheat	medium
1832	United States	Northern America	Americas	807.9962756	848.2132389	40.21696326	869.7715218	906.0946042	35.90465905	33	143	0	0	54.1894	199	-98.10020738	35.0413674	wheat	large
1833	United States	Northern America	Americas	880.0350938	906.7939033	26.75880955	869.2796979	894.9964468	25.7167489	30	89	17.8768	0	44.127	199	-97.76687537	35.0413674	wheat	large
1834	United States	Northern America	Americas	942.6229699	958.1903694	15.56739954	857.4560781	869.5299786	11.84458253	27	49	11.3851	0	47.4123	199	-97.51687637	35.0413674	wheat	medium
1835	United States	Northern America	Americas	961.1053117	967.1983984	6.09308673	866.8714785	871.6656474	4.729017472	25	19	0.37048	0	44.216	199	-97.35021037	35.0413674	wheat	medium
1836	United States	Northern America	Americas	986.5354103	1001.815066	15.27965614	923.6946446	937.5422805	13.84763593	29	46	74.9018	0	34.4392	199	-97.18354436	35.0413674	wheat	medium
1837	United States	Northern America	Americas	971.4066692	1029.793435	58.38676586	892.4193297	940.3109702	47.89164047	35	171	4.42176	0	26.1343	199	-97.01687836	35.0413674	wheat	large
1838	United States	Northern America	Americas	725.6383002	828.4394378	102.8011376	814.5860017	896.3427531	81.75675143	27	279	1.95767	0	24.427	199	-96.60021336	35.0413674	maize	medium
1839	United States	Northern America	Americas	793.0849555	847.7579452	54.67298969	888.1502598	935.5746549	47.42439512	28	145	2.67461	0	20.5291	199	-96.51688036	35.0413674	maize	medium
1840	United States	Northern America	Americas	804.4537185	836.6198538	32.1661353	1043.358504	1096.251353	52.89284879	27	196	0.188844	0	20.3299	199	-96.18354835	35.0413674	soybean	medium
1841	United States	Northern America	Americas	1736.700719	1753.770252	17.06953316	1196.631199	1231.625594	34.99439521	28	127	0.547395	0	33.7231	199	-95.93354935	35.0413674	groundnut	medium
1842	United States	Northern America	Americas	1759.843011	1780.723134	20.88012312	1149.146921	1191.903186	42.75626508	29	153	27.682	0	45.343	199	-95.76688335	35.0413674	groundnut	medium
1843	United States	Northern America	Americas	868.311507	945.4645823	77.1530753	897.8094989	1009.940097	112.1305978	34	416	0	0	25.9314	199	-94.85022034	35.0413674	soybean	large
1844	United States	Northern America	Americas	977.5900042	986.2963231	8.706318972	797.8953281	805.9936312	8.098303165	30	45	34.9193	0	0	199	-92.68356231	35.0413674	soybean	large
1845	United States	Northern America	Americas	942.6751629	971.8428589	29.16769601	834.0196235	865.4406728	31.4210493	32	153	28.1726	0	40.2028	199	-92.26689731	35.0413674	soybean	large
1846	United States	Northern America	Americas	910.7286263	921.941311	11.21268474	846.9738848	859.7603385	12.12523571	36	62	88.0301	0	5.7941	199	-90.76690329	35.0413674	soybean	large
1847	United States	Northern America	Americas	920.2746352	924.2633506	3.98871549	934.0358064	939.1097334	4.175178022	34	22	935.389	0	17.731	199	-90.10023928	35.0413674	soybean	large
1848	United States	Northern America	Americas	938.7259213	965.8182343	27.092313	995.927404	1040.729115	31.65926076	35	143	0.804873	0	9.27629	199	-89.10024327	35.0413674	soybean	large
1849	United States	Northern America	Americas	952.3125487	982.772176	30.45962735	988.0717776	1033.614521	45.24553271	25	158	10.6427	0	11.3272	199	-88.60024526	35.0413674	soybean	medium
1850	United States	Northern America	Americas	NA	NA	5.470103652	991.5402213	1068.759906	44.85145276	24	222	9.72146	0	30.2028	199	-87.43358325	35.0413674	cotton	medium
1851	United States	Northern America	Americas	1005.858213	1157.764278	151.906065	968.6695074	1076.556919	93.09715878	26	295	3.55784	0	39.391	199	-87.10025124	35.0413674	maize	medium
1852	United States	Northern America	Americas	947.0535876	976.9494679	29.89588026	1029.664618	1082.663646	42.22195364	39	156	20.0671	0	58.6604	199	-86.68358624	35.0413674	soybean	large
1853	United States	Northern America	Americas	1135.245792	1145.949089	10.70329685	1088.588737	1096.231922	7.643184645	24	21	1207.89	0	0	199	-85.10025922	35.0413674	maize	medium
1854	United States	Northern America	Americas	1125.029126	1140.243419	15.2142932	1063.532096	1074.227307	10.69521123	24	30	149.585	0	21.6592	199	-85.01692622	35.0413674	maize	medium
1855	United States	Northern America	Americas	1076.07375	1119.388213	43.31446296	1076.07375	1119.388213	43.31446296	23	87	23.0408	0	0	199	-84.10026321	35.0413674	maize	medium
1856	United States	Northern America	Americas	984.8866042	1114.231364	129.3447598	984.8866042	1114.231364	129.3447598	22	261	16.4596	0	5.65591	199	-84.01693021	35.0413674	maize	medium
1857	United States	Northern America	Americas	1224.313442	1241.60366	17.29021783	1176.236218	1192.767185	16.53096707	23	42	141.405	0	15.1706	199	-82.43360319	35.0413674	wheat	medium
1858	United States	Northern America	Americas	1210.441281	1269.363947	58.92266552	1142.090882	1194.132105	52.04122321	16	140	73.5836	0	0	199	-82.18360418	35.0413674	wheat	small
1859	United States	Northern America	Americas	1015.969433	1029.09088	13.12144706	1126.267936	1146.447218	20.17928151	21	65	129.778	0	17.5814	199	-81.68360618	35.0413674	soybean	medium
1860	United States	Northern America	Americas	NA	NA	1.250570484	1147.359808	1158.065779	6.341939997	26	31	10.1082	0	14.2909	199	-81.10027517	35.0413674	cotton	medium
1861	United States	Northern America	Americas	1266.826492	1274.007562	7.181069292	1163.872202	1169.690069	5.817866527	26	17	49.5209	0	0	199	-80.85027617	35.0413674	wheat	medium
1862	United States	Northern America	Americas	1017.551583	1032.129019	14.5774356	1136.320215	1161.70313	24.12033039	29	72	26.0265	0	0	199	-80.35027816	35.0413674	soybean	medium
1863	United States	Northern America	Americas	1155.089953	1286.716558	131.6266044	1093.13695	1183.911205	83.41147284	30	230	17.0817	0	0	199	-80.01694616	35.0413674	maize	large
1864	United States	Northern America	Americas	NA	NA	6.658824315	1147.333361	1211.480382	41.15174238	30	159	0.463308	0	4.46072	199	-79.85028016	35.0413674	cotton	large
1865	United States	Northern America	Americas	NA	NA	3.714862864	1158.468154	1191.181861	18.58606479	30	89	72.219	0	6.5601	199	-79.76694716	35.0413674	cotton	large
1866	United States	Northern America	Americas	NA	NA	2.747544061	1157.192925	1180.411691	9.867969267	30	65	37.108	0	1.70416	199	-79.43361515	35.0413674	cotton	large
1867	United States	Northern America	Americas	NA	NA	4.733739728	1114.728922	1149.644114	17.96714549	30	112	20.2055	0	1.70416	199	-79.35028215	35.0413674	cotton	large
1868	United States	Northern America	Americas	NA	NA	3.319300498	1116.421247	1140.44112	12.35227796	30	78	30.5594	0	0	199	-79.18361615	35.0413674	cotton	large
1869	United States	Northern America	Americas	NA	NA	0.640195058	1132.800158	1137.386087	2.35432501	30	15	143.651	0	0	199	-79.10028315	35.0413674	cotton	large
1870	United States	Northern America	Americas	1037.963802	1039.595233	1.631431761	1145.16365	1147.924642	2.367688371	29	8	217.982	0	0	199	-78.85028414	35.0413674	soybean	medium
1871	United States	Northern America	Americas	1012.72666	1047.02623	34.2995703	1104.741273	1162.258947	49.24274286	29	167	14.4001	0	0	199	-78.60028514	35.0413674	soybean	medium
1872	United States	Northern America	Americas	1013.164086	1067.614668	54.45058205	1045.901449	1143.385104	86.10603371	30	260	9.11935	0	7.18511	199	-77.93362113	35.0413674	soybean	large
1873	United States	Northern America	Americas	1003.01214	1068.624251	65.6121108	1027.948574	1145.352677	103.840599	30	313	6.15712	0	8.88481	199	-77.85028813	35.0413674	soybean	large
1874	United States	Northern America	Americas	NA	NA	6.447105447	1087.796475	1145.72496	33.36547387	31	156	1.32718	0	12.4194	199	-77.60028913	35.0413674	cotton	large
1875	United States	Northern America	Americas	NA	NA	3.779364601	1126.793013	1163.260405	20.59035055	32	97	81.1226	0	0	199	-77.10029112	35.0413674	cotton	large
1876	United States	Northern America	Americas	1024.60461	1086.406989	61.80237933	1026.790388	1125.102299	90.18236403	32	290	8.58376	0	0	199	-76.85029212	35.0413674	soybean	large
1877	Morocco	Northern Africa	Africa	1681.158119	1740.099253	58.94113425	1540.993889	1594.367152	53.37326348	14	280	95.7627	1	14.6824	131	-5.10057826	35.0413674	wheat	small
1878	China	Eastern Asia	Asia	555.108628	563.0211316	7.912503615	1095.343929	1107.096307	11.45259081	16	60	297.949	0	57.9	38	112.7322852	35.0413674	wheat	small
1879	Korea, Republic of	Eastern Asia	Asia	NA	7423.971801	NA	NA	7670.902072	NA	14	18	1186.37	0	27.9	103	126.9822283	35.0413674	rice	small
1880	Japan	Eastern Asia	Asia	10024.1544	10040.68587	16.53146844	9906.0324	9922.568913	16.45099712	17	80	103.521	0	11.1	96	133.8988674	35.0413674	rice	small
1881	Japan	Eastern Asia	Asia	16415.42035	16421.50371	6.083359659	15078.65866	15084.5883	5.88109908	18	18	296.808	0	9.5	96	136.1488584	35.0413674	rice	small
1882	Japan	Eastern Asia	Asia	13988.35944	13997.57796	9.218514407	13156.958	13165.46166	8.3788988	20	32	181.719	0	2.7	96	139.9821765	35.0413674	rice	medium
1883	United States	Northern America	Americas	834.6792706	851.9095173	17.23024669	894.6620836	910.1850355	15.31556258	32	61	3.28931	0	61.5953	199	-98.18354038	34.9580344	wheat	large
1884	United States	Northern America	Americas	855.8229513	871.1312761	15.30832474	846.8589226	861.6230492	14.76412667	32	53	11.0962	0	47.1085	199	-97.85020837	34.9580344	wheat	large
1885	United States	Northern America	Americas	850.7053634	921.2664792	70.56111577	845.3638726	913.4683592	68.10448655	29	231	2.72834	0	49.4937	199	-97.68354237	34.9580344	wheat	medium
1886	United States	Northern America	Americas	875.8494717	948.4961466	72.6466749	807.2680665	864.1745273	55.80102786	26	231	2.22077	0	50.7418	199	-97.51687637	34.9580344	wheat	medium
1887	United States	Northern America	Americas	964.9290833	980.204131	15.27504776	887.6218512	901.2575933	13.6357421	25	47	4.81566	0	0	199	-97.26687737	34.9580344	wheat	medium
1888	United States	Northern America	Americas	966.0467787	996.4421973	30.39541857	887.721174	915.0506542	27.32948026	28	92	2.72421	0	44.7487	199	-97.18354436	34.9580344	wheat	medium
1889	United States	Northern America	Americas	985.6336228	1031.103315	45.46969221	901.3066565	938.2807117	36.97405526	27	133	2.92376	0	29.3654	199	-97.01687836	34.9580344	wheat	medium
1890	United States	Northern America	Americas	1023.672728	1040.929498	17.25676999	932.3000105	946.3307595	14.03074896	23	50	3.14845	0	26.0392	199	-96.93354536	34.9580344	wheat	medium
1891	United States	Northern America	Americas	798.3038142	815.0922687	16.78845455	1037.809632	1064.926562	27.11692961	26	105	4.68919	0	25.9056	199	-96.35021435	34.9580344	soybean	medium
1892	United States	Northern America	Americas	1097.647932	1204.696438	107.0485061	1097.647932	1204.696438	107.0485061	30	268	3.83364	0	21.3859	199	-95.43355134	34.9580344	wheat	large
1893	United States	Northern America	Americas	953.5979421	987.2965141	33.69857205	909.1089601	953.6707091	44.56174903	28	174	0	0	11.7339	199	-93.35022632	34.9580344	soybean	medium
1894	United States	Northern America	Americas	976.5986454	994.1499355	17.5512901	827.429059	844.4996683	17.07060937	30	90	2.7765	0	9.16887	199	-92.76689531	34.9580344	soybean	large
1895	United States	Northern America	Americas	966.0246022	990.7056158	24.68101365	886.0282451	912.3959268	26.36768171	30	127	8.92441	0	11.849	199	-92.60022931	34.9580344	soybean	large
1896	United States	Northern America	Americas	935.2396981	940.2194492	4.979751158	970.5424592	977.7845827	6.365689276	33	27	76.6492	0	0	199	-89.76690728	34.9580344	soybean	large
1897	United States	Northern America	Americas	968.3215201	986.1178853	17.79636521	1023.286336	1050.68744	23.37128315	33	92	7.33122	0	6.90065	199	-89.01691027	34.9580344	soybean	large
1898	United States	Northern America	Americas	973.0518534	983.4694923	10.41763888	1016.502051	1031.64076	14.77543664	30	54	16.0533	0	18.4998	199	-88.93357727	34.9580344	soybean	large
1899	United States	Northern America	Americas	963.362369	981.4597188	18.09734976	1001.53902	1030.920307	27.99747213	23	94	8.14781	0	17.3131	199	-88.68357826	34.9580344	soybean	medium
1900	United States	Northern America	Americas	NA	NA	3.030642466	1020.274244	1060.864266	21.63147788	24	123	20.3814	0	26.9122	199	-87.68358225	34.9580344	cotton	medium
1901	United States	Northern America	Americas	NA	NA	4.289750616	1016.509544	1074.998674	31.04640657	25	174	24.7597	0	25.502	199	-87.60024925	34.9580344	cotton	medium
1902	United States	Northern America	Americas	NA	NA	3.798890767	998.8402452	1041.457029	23.43889633	34	153	35.6258	0	40.9813	199	-86.93358524	34.9580344	cotton	large
1903	United States	Northern America	Americas	NA	NA	1.137707493	1028.128119	1040.927137	7.033388249	37	46	54.4954	0	40.9813	199	-86.85025224	34.9580344	cotton	large
1904	United States	Northern America	Americas	1139.838943	1143.909131	4.070187965	1092.310253	1095.220226	2.909973642	25	8	235.695	0	0	199	-85.26692522	34.9580344	maize	medium
1905	United States	Northern America	Americas	1116.920373	1147.543777	30.62340407	1040.741382	1061.908111	21.16672806	22	60	131.762	0	25.8218	199	-84.93359322	34.9580344	maize	medium
1906	United States	Northern America	Americas	884.9337026	950.9703285	66.03662588	919.4339951	1031.650021	112.2160262	22	354	35.4455	0	21.3939	199	-84.85026022	34.9580344	soybean	medium
1907	United States	Northern America	Americas	1068.332779	1122.763981	54.43120161	1068.332779	1122.763981	54.43120161	22	109	23.1471	0	2.38785	199	-84.26692921	34.9580344	maize	medium
1908	United States	Northern America	Americas	1013.795637	1190.672842	176.877205	1030.339761	1157.363624	127.0238629	25	334	42.8867	0	12.8604	199	-82.60026919	34.9580344	maize	medium
1909	United States	Northern America	Americas	960.3726816	1022.981732	62.6090507	1034.070533	1129.284695	95.21416226	21	312	10.372	0	12.6367	199	-81.68360618	34.9580344	soybean	medium
1910	United States	Northern America	Americas	NA	NA	1.482787257	1125.072996	1137.350995	6.880392953	25	37	58.0843	0	13.0263	199	-81.35027417	34.9580344	cotton	medium
1911	United States	Northern America	Americas	NA	NA	2.069430437	1131.00327	1148.110606	9.588383259	25	51	4.59623	0	15.2395	199	-81.18360817	34.9580344	cotton	medium
1912	United States	Northern America	Americas	1011.900385	1016.086049	4.185664645	1158.766563	1166.330588	7.56402419	26	21	63.908	0	0	199	-80.85027617	34.9580344	soybean	medium
1913	United States	Northern America	Americas	1022.301688	1033.246603	10.94491498	1142.804867	1161.850519	18.08188598	28	54	21.6862	0	0	199	-80.43361116	34.9580344	soybean	medium
1914	United States	Northern America	Americas	1005.855038	1034.258534	28.40349582	1113.391701	1166.160286	50.00696653	30	140	17.2435	0	15.579	199	-80.26694516	34.9580344	soybean	large
1915	United States	Northern America	Americas	1028.575584	1043.93409	15.35850664	1156.486289	1185.682859	27.11905967	30	75	24.2438	0	4.46072	199	-79.85028016	34.9580344	soybean	large
1916	United States	Northern America	Americas	NA	NA	3.338746066	1157.143523	1185.71065	16.38790881	30	78	221.391	0	0	199	-79.68361415	34.9580344	cotton	large
1917	United States	Northern America	Americas	NA	NA	1.011606158	1125.038075	1132.113761	3.679801525	30	23	300.216	0	1.73079	199	-79.01695015	34.9580344	cotton	large
1918	United States	Northern America	Americas	1040.739704	1042.990248	2.250544369	1157.96031	1161.759111	3.253784307	29	11	21.1054	0	14.3372	199	-78.85028414	34.9580344	soybean	medium
1919	United States	Northern America	Americas	1037.128853	1042.445543	5.316690399	1141.349366	1150.399182	7.770287464	29	26	29.8226	0	13.2053	199	-78.76695114	34.9580344	soybean	medium
1920	United States	Northern America	Americas	1014.442389	1047.737633	33.29524419	1098.592766	1155.441995	48.96706906	29	162	17.3006	0	0	199	-78.68361814	34.9580344	soybean	medium
1921	United States	Northern America	Americas	1040.732705	1052.083534	11.35082843	1089.892764	1107.952546	15.51623319	30	55	372.964	0	0	199	-78.51695214	34.9580344	soybean	large
1922	United States	Northern America	Americas	1053.076029	1078.245807	25.16977803	1112.012712	1157.2508	40.01466721	31	119	13.805	0	6.87607	199	-77.68362213	34.9580344	soybean	large
1923	Algeria	Northern Africa	Africa	841.7943653	871.3898864	29.59552114	841.7943653	871.3898864	29.59552114	28	405	28.2435	0	5.54705	3	-0.433930204	34.9580344	wheat	medium
1924	Algeria	Northern Africa	Africa	752.6082124	770.1099216	17.50170917	752.6082124	770.1099216	17.50170917	32	271	13.7285	0	3.51878	3	0.066067803	34.9580344	wheat	large
1925	Pakistan	Southern Asia	Asia	1313.628077	1374.234516	60.6064394	1302.398033	1360.444521	57.30900335	10	401	254.333	0	99.3	145	71.98244767	34.9580344	wheat	small
1926	Korea, Republic of	Eastern Asia	Asia	NA	8160.537173	NA	NA	8304.669526	NA	14	198	29.4076	0	21.1	103	126.8155623	34.9580344	rice	small
1927	Japan	Eastern Asia	Asia	11142.21878	11142.67743	0.45864601	10944.2674	10944.72789	0.457036364	15	2	336.276	0	6	96	134.8155304	34.9580344	rice	small
1928	Japan	Eastern Asia	Asia	16261.3904	16275.12343	13.73302508	15392.59942	15406.21272	13.52121493	15	41	1000.62	0	2.2	96	136.4821904	34.9580344	rice	small
1929	United States	Northern America	Americas	879.4905818	895.5244909	16.03390912	869.8739612	885.365273	15.37101541	29	54	1.0298	0	53.2207	199	-97.68354237	34.8747014	wheat	medium
1930	United States	Northern America	Americas	958.1629505	996.4894252	38.32647466	873.838132	903.7067974	29.33590964	25	116	17.0483	0	29.2383	199	-97.18354436	34.8747014	wheat	medium
1931	United States	Northern America	Americas	1002.295689	1040.593347	38.29765776	897.4882386	927.33057	29.42832731	29	111	9.27716	0	33.789	199	-96.93354536	34.8747014	wheat	medium
1932	United States	Northern America	Americas	794.488342	852.9075452	58.41920323	784.3159434	825.5828067	41.26686334	26	154	1.47168	0	31.2871	199	-96.51688036	34.8747014	maize	medium
1933	United States	Northern America	Americas	1735.197606	1761.522586	26.32498006	1301.942798	1356.353205	54.41040724	27	195	1.51776	0	24.8763	199	-96.01688235	34.8747014	groundnut	medium
1934	United States	Northern America	Americas	1098.353371	1204.156096	105.8027249	1098.353371	1204.156096	105.8027249	31	265	3.68639	0	0	199	-95.35021834	34.8747014	wheat	large
1935	United States	Northern America	Americas	1043.18521	1213.361371	170.1761609	1043.18521	1213.361371	170.1761609	32	423	4.69168	0	24.7391	199	-95.10021934	34.8747014	wheat	large
1936	United States	Northern America	Americas	926.9022394	945.0701408	18.16790139	993.0214191	1018.809492	25.78807326	34	98	7.81659	0	22.8521	199	-94.76688734	34.8747014	soybean	large
1937	United States	Northern America	Americas	928.3929431	963.3529748	34.96003169	982.2161767	1029.961324	47.74514736	35	185	4.10768	0	19.1766	199	-94.43355533	34.8747014	soybean	large
1938	United States	Northern America	Americas	969.6747739	971.3897207	1.714946828	927.168721	929.2027499	1.990016087	31	9	95.1784	0	13.1043	199	-92.35023031	34.8747014	soybean	large
1939	United States	Northern America	Americas	946.7301364	949.5240429	2.793906522	851.3405115	854.4174238	3.018567373	35	15	1206.02	0	0	199	-92.1002313	34.8747014	soybean	large
1940	United States	Northern America	Americas	941.9833169	946.8122575	4.828940632	763.863547	768.4753371	4.318147119	37	26	54.3597	0	17.195	199	-92.0168983	34.8747014	soybean	large
1941	United States	Northern America	Americas	943.7561846	954.2385582	10.48237361	822.9742676	834.0783327	10.39660889	39	56	2.3121	0	25.2507	199	-91.8502323	34.8747014	soybean	large
1942	United States	Northern America	Americas	934.2904332	938.7097713	4.419338083	968.475801	974.8855137	5.618374375	35	24	30.8797	0	0	199	-89.93357328	34.8747014	soybean	large
1943	United States	Northern America	Americas	930.4128601	942.6166206	12.20376048	971.7507028	989.4110787	16.71099818	33	66	66.5658	0	0	199	-89.60024127	34.8747014	soybean	large
1944	United States	Northern America	Americas	911.6661382	944.0746455	32.40850737	967.4241695	1018.022262	43.50859129	39	175	1.6912	0	10.6766	199	-89.26690927	34.8747014	soybean	large
1945	United States	Northern America	Americas	876.33052	957.6734865	81.34296652	902.3048437	1029.850813	108.5509046	38	433	3.43412	0	8.03191	199	-89.10024327	34.8747014	soybean	large
1946	United States	Northern America	Americas	965.9977587	977.3086914	11.31093272	1009.926554	1026.508618	16.25441054	30	59	12.6248	0	0	199	-88.93357727	34.8747014	soybean	large
1947	United States	Northern America	Americas	955.129995	972.8782679	17.74827287	988.3793095	1016.808734	27.04694742	20	93	12.2718	0	16.1993	199	-88.68357826	34.8747014	soybean	medium
1948	United States	Northern America	Americas	943.9297342	965.7149282	21.78519399	978.5273322	1013.691267	33.3307362	19	115	13.1892	0	13.6295	199	-88.60024526	34.8747014	soybean	small
1949	United States	Northern America	Americas	NA	NA	1.160360045	1044.774311	1060.25753	8.244784512	26	47	34.8082	0	38.0767	199	-87.43358325	34.8747014	cotton	medium
1950	United States	Northern America	Americas	NA	NA	5.192228157	972.9926624	1030.74987	31.62841651	26	210	27.9534	0	32.9058	199	-87.18358424	34.8747014	cotton	medium
1951	United States	Northern America	Americas	963.3712436	981.8612039	18.48996034	1032.335813	1065.066515	30.41800854	31	96	50.9547	0	14.5806	199	-86.10025523	34.8747014	soybean	large
1952	United States	Northern America	Americas	865.0898706	971.6338988	106.5440282	871.0256439	1062.241789	178.975207	30	559	6.09702	0	12.5291	199	-86.01692223	34.8747014	soybean	large
1953	United States	Northern America	Americas	933.4414251	946.0609403	12.61951521	1022.33734	1045.254619	21.51439915	27	68	10.2224	0	0	199	-85.76692323	34.8747014	soybean	medium
1954	United States	Northern America	Americas	962.0151443	969.4316003	7.41645602	964.921119	972.5840788	7.662959819	26	39	118.206	0	40.3891	199	-85.51692422	34.8747014	soybean	medium
1955	United States	Northern America	Americas	930.8540614	943.6262031	12.77214173	1042.394981	1063.810111	21.41513022	24	69	35.422	0	25.8218	199	-85.18359222	34.8747014	soybean	medium
1956	United States	Northern America	Americas	943.5325274	947.9955821	4.463054616	1045.899564	1053.911821	8.012256827	23	24	118.936	0	25.8218	199	-85.01692622	34.8747014	soybean	medium
1957	United States	Northern America	Americas	922.2492351	951.9399972	29.69076212	1003.190089	1056.955113	53.76502437	22	159	15.9503	0	0	199	-84.85026022	34.8747014	soybean	medium
1958	United States	Northern America	Americas	954.532952	1023.390261	68.85730901	973.9217288	1078.19747	104.2757416	27	343	63.5276	0	7.18243	199	-83.01693419	34.8747014	soybean	medium
1959	United States	Northern America	Americas	1112.156205	1165.551327	53.39512161	1095.670812	1134.009136	38.33832476	27	103	23.1303	0	6.80844	199	-82.76693519	34.8747014	maize	medium
1960	United States	Northern America	Americas	1184.03814	1196.813427	12.77528645	1124.077438	1132.9818	8.904361501	26	24	106.13	0	17.9667	199	-82.60026919	34.8747014	maize	medium
1961	United States	Northern America	Americas	1061.340582	1064.682184	3.341601181	1148.466403	1154.104503	5.638099769	25	16	144.421	0	0	199	-82.51693619	34.8747014	soybean	medium
1962	United States	Northern America	Americas	1201.952389	1257.401395	55.44900652	1146.277752	1199.243462	52.96570914	18	133	7.92887	0	16.3287	199	-81.85027218	34.8747014	wheat	small
1963	United States	Northern America	Americas	1210.825101	1240.859126	30.03402442	1143.909481	1170.586543	26.67706112	20	73	38.0282	0	16.1009	199	-81.76693918	34.8747014	wheat	medium
1964	United States	Northern America	Americas	NA	NA	4.378119867	1085.34503	1117.690776	20.35962086	25	107	14.4908	0	12.2042	199	-81.26694117	34.8747014	cotton	medium
1965	United States	Northern America	Americas	NA	NA	1.100845871	1142.464876	1151.73833	5.501480989	27	27	440.586	0	14.1645	199	-81.01694217	34.8747014	cotton	medium
1966	United States	Northern America	Americas	1057.597427	1292.763947	235.1665197	1019.687917	1180.795528	161.107611	30	409	4.80495	0	8.82231	199	-80.18361216	34.8747014	maize	large
1967	United States	Northern America	Americas	1024.438172	1043.682868	19.24469599	1144.21231	1180.256189	33.90595888	30	94	42.7491	0	6.54239	199	-80.01694616	34.8747014	soybean	large
1968	United States	Northern America	Americas	1023.603408	1044.293314	20.689906	1143.243888	1182.372777	37.47339096	30	101	2.73396	0	0	199	-79.85028016	34.8747014	soybean	large
1969	United States	Northern America	Americas	NA	NA	2.98172886	1166.57208	1192.257283	14.84945396	30	69	53.3002	0	0	199	-79.68361415	34.8747014	cotton	large
1970	United States	Northern America	Americas	NA	NA	5.339609247	1148.923282	1195.405302	26.67271108	30	123	18.8138	0	4.28133	199	-79.60028115	34.8747014	cotton	large
1971	United States	Northern America	Americas	NA	NA	4.205425237	1104.683362	1133.580999	14.94116973	31	94	13.7446	0	1.70416	199	-79.35028215	34.8747014	cotton	large
1972	United States	Northern America	Americas	1040.419655	1048.855218	8.435562473	1138.177275	1152.097056	12.12429665	30	41	21.9525	0	0	199	-79.10028315	34.8747014	soybean	large
1973	United States	Northern America	Americas	1041.837219	1045.117415	3.280195387	1138.439581	1143.875948	4.676561714	29	16	57.2531	0	2.09523	199	-78.85028414	34.8747014	soybean	medium
1974	United States	Northern America	Americas	1005.764024	1050.479941	44.7159173	1032.573884	1104.64806	61.84908318	30	217	8.95313	0	0	199	-78.51695214	34.8747014	soybean	large
1975	United States	Northern America	Americas	1005.159396	1059.617836	54.45844016	1023.772227	1111.260758	63.95073387	30	262	4.68558	0	10.7002	199	-78.18362014	34.8747014	soybean	large
1976	United States	Northern America	Americas	1014.341695	1069.518788	55.17709262	1052.200914	1151.562713	87.95682134	31	263	1.36552	0	4.79007	199	-77.85028813	34.8747014	soybean	large
1977	United States	Northern America	Americas	1359.187591	1367.703933	8.516341803	1191.017122	1196.615413	4.730166958	32	14	2.66185	0	2.20534	199	-77.26695713	34.8747014	maize	large
1978	Morocco	Northern Africa	Africa	1628.134224	1785.84169	157.7074663	1521.051	1665.149005	143.4489147	13	730	95.7627	0	20.2639	131	-5.10057826	34.8747014	wheat	small
1979	Morocco	Northern Africa	Africa	1519.457797	1585.034765	65.57696838	1519.457797	1585.034765	65.57696838	12	342	95.0414	0	10.0325	131	-4.600580254	34.8747014	wheat	small
1980	Morocco	Northern Africa	Africa	1149.053374	1155.061792	6.008417617	1149.517345	1155.488385	5.971039699	21	43	97.0311	1	6.21762	131	-2.350589227	34.8747014	wheat	medium
1981	Syria	Western Asia	Asia	NA	NA	NA	NA	NA	NA	21	56	444.06	0	1.9	182	36.23259024	34.8747014	wheat	medium
1982	China	Eastern Asia	Asia	1413.198642	1455.82287	42.62422801	1022.338855	1050.824655	27.78006193	14	125	140.432	0	25.4	38	106.0656451	34.8747014	wheat	small
1983	China	Eastern Asia	Asia	1189.156822	1296.67243	107.5156078	765.2143118	831.1237637	64.4560365	13	354	194.988	0	56	38	106.3156441	34.8747014	wheat	small
1985	Korea, Republic of	Eastern Asia	Asia	NA	8058.566123	NA	NA	8179.104708	NA	14	187	60.1717	0	20.1	103	126.6488963	34.8747014	rice	small
1986	Korea, Republic of	Eastern Asia	Asia	NA	7799.957952	NA	NA	7978.680715	NA	14	391	29.4076	0	16.1	103	126.8155623	34.8747014	rice	small
1987	Korea, Republic of	Eastern Asia	Asia	NA	10021.73234	NA	NA	9951.304336	NA	13	17	935.393	0	0	103	127.5655593	34.8747014	rice	small
1988	Japan	Eastern Asia	Asia	11323.60055	11335.03136	11.43080646	11074.09847	11085.33077	11.12823033	16	49	63.7946	0	15.6	96	133.9822004	34.8747014	rice	small
1989	Japan	Eastern Asia	Asia	15894.62118	15898.87489	4.25370933	14417.7959	14421.86059	4.035070295	11	13	580.377	0	4.1	96	137.1488544	34.8747014	rice	small
1990	Japan	Eastern Asia	Asia	15896.17427	15903.70235	7.528078525	14590.22939	14597.54583	7.268819813	13	23	124.509	0	19.3	96	137.6488525	34.8747014	rice	small
1991	United States	Northern America	Americas	760.4894905	783.3457064	22.8562159	756.3505165	779.2052946	21.94370079	30	88	10.0393	0	0	199	-98.60020538	34.7913684	wheat	large
1992	United States	Northern America	Americas	766.3432266	773.783444	7.440217328	759.4275434	766.8542628	7.105905551	28	29	30.0711	0	0	199	-98.51687238	34.7913684	wheat	medium
1993	United States	Northern America	Americas	451.0865941	453.7949162	2.70832215	453.6323497	456.4127062	2.68794512	29	18	5.77508	0	27.395	199	-98.35020638	34.7913684	wheat	medium
1994	United States	Northern America	Americas	560.7178516	568.6365213	7.918669732	559.5213812	567.5012441	7.661858474	31	42	35.1815	0	30.2738	199	-98.26687338	34.7913684	wheat	large
1995	United States	Northern America	Americas	797.1793647	889.8196373	92.64027259	793.7712159	883.1678235	89.39660765	32	314	1.57592	0	47.8539	199	-97.85020837	34.7913684	wheat	large
1996	United States	Northern America	Americas	693.4216751	716.9068527	23.48517763	790.9837547	828.2170547	36.69448938	26	167	6.75853	0	35.723	199	-97.51687637	34.7913684	soybean	medium
1997	United States	Northern America	Americas	739.0940259	745.2338582	6.139832379	855.7192861	865.6184434	9.709512998	24	42	35.361	0	0	199	-97.18354436	34.7913684	soybean	medium
1998	United States	Northern America	Americas	740.0972265	756.4190927	16.32186622	853.0312488	880.3278334	26.59432018	28	110	3.73466	0	35.0404	199	-97.01687836	34.7913684	soybean	medium
1999	United States	Northern America	Americas	792.239267	808.0909318	15.85166478	792.239267	808.0909318	15.85166478	24	100	1.98593	0	35.5764	199	-96.43354736	34.7913684	soybean	medium
2000	United States	Northern America	Americas	1791.27101	1805.662813	14.39180337	1241.0089	1270.666884	29.6579847	27	104	3.8524	0	39.5331	199	-95.85021635	34.7913684	groundnut	medium
2001	United States	Northern America	Americas	937.3738845	961.1295455	23.75566101	1011.358527	1048.485632	37.12710557	35	126	0.886605	0	23.811	199	-94.60022133	34.7913684	soybean	large
2002	United States	Northern America	Americas	978.0698617	1020.091509	42.02164735	978.0698617	1020.091509	42.02164735	26	210	0.122498	1	14.7145	199	-93.60022532	34.7913684	soybean	medium
2003	United States	Northern America	Americas	897.4788437	910.1550227	12.67617906	830.6538982	844.8472796	14.13544261	34	71	1.14455	0	1.23281	199	-91.5169003	34.7913684	soybean	large
2004	United States	Northern America	Americas	901.3791677	915.7499879	14.37082017	831.6436622	847.6556866	15.94809101	29	80	1.28327	0	8.73239	199	-91.4335673	34.7913684	soybean	medium
2005	United States	Northern America	Americas	902.7158692	928.7689059	26.05303669	896.4906908	932.8045135	31.94745353	36	143	79.5586	0	1.03104	199	-90.18357228	34.7913684	soybean	large
2006	United States	Northern America	Americas	925.7835286	935.5096297	9.72610107	959.473757	973.6078117	12.38830475	36	53	26.8126	0	26.2271	199	-89.93357328	34.7913684	soybean	large
2007	United States	Northern America	Americas	863.4867357	940.4119743	76.92523856	881.0611066	993.031974	106.9273738	35	417	30.6998	0	56.853	199	-89.68357427	34.7913684	soybean	large
2008	United States	Northern America	Americas	909.1913582	942.0860029	32.89464471	956.1280254	1004.632106	45.87422356	34	178	36.844	0	15.5701	199	-89.51690827	34.7913684	soybean	large
2009	United States	Northern America	Americas	935.3676606	944.4456084	9.077947733	990.8445281	1004.100537	12.60000046	35	49	609.719	0	12.8119	199	-89.43357527	34.7913684	soybean	large
2010	United States	Northern America	Americas	952.2089351	974.9678688	22.75893372	990.1421662	1023.610998	32.72248321	24	119	5.98443	0	0	199	-88.85024426	34.7913684	soybean	medium
2011	United States	Northern America	Americas	951.423477	969.490297	18.06682004	991.9300142	1018.507733	25.85711384	19	95	11.2013	0	9.87294	199	-88.76691126	34.7913684	soybean	small
2012	United States	Northern America	Americas	946.6879834	959.295862	12.60787865	988.4699266	1008.979244	19.45119596	18	67	9.53033	0	13.6636	199	-88.51691226	34.7913684	soybean	small
[truncated: 32,914 more rows]
